# Supplementary material for: The interdependence of corporate reputation and ownership: a network approach to quantify reputation
Source: R Soc Open Sci. 2019 Oct 30;6(10):190570. doi: 10.1098/rsos.190570 (PMC6837230; doi:10.1098/rsos.190570)
Supplement: Eigen [file rsos190570supp2.txt]

5.454e-07
1.7843e-06
6.0626e-08
2.0505e-09
3.0349e-08
1.8132e-09
4.4935e-06
1.99e-05
3.5186e-08
3.7157e-06
9.0591e-05
8.9366e-07
4.3712e-08
2.1789e-09
0.00023142
0.00028681
5.5959e-07
7.5738e-06
1.2722e-05
9.1498e-05
1.1951e-05
2.3154e-05
0.00023945
0.00035331
9.6814e-06
0.00025563
4.8328e-07
6.9605e-06
8.9671e-06
3.4322e-07
0.00023171
3.1672e-07
6.7063e-10
2.066e-08
0.00021802
1.3454e-08
6.5864e-06
8.4839e-06
8.3601e-07
2.2413e-07
2.166e-05
2.157e-05
5.204e-10
3.5164e-12
0.00017827
6.952e-06
0.000423
7.2629e-15
2.9426e-07
1.559e-06
1.5148e-06
1.8267e-07
0.0053382
8.1563e-09
1.2048e-09
6.9239e-05
0.0015433
7.0113e-14
7.5236e-14
0.00011584
5.13e-06
2.594e-11
3.4553e-10
0.00017652
8.2406e-06
5.2088e-06
1.1302e-09
1.2467e-13
9.2538e-14
6.4705e-05
7.8039e-12
3.6216e-12
0.005367
0.00022762
2.1085e-05
1.696e-13
1.9228e-07
8.7186e-09
1.9839e-07
4.7239e-06
1.0199e-09
4.205e-07
9.9776e-09
6.9345e-05
1.2998e-08
1.285e-13
6.5961e-15
6.8557e-10
7.8481e-05
1.042e-08
3.963e-15
5.6292e-08
1.4484e-05
0.00023211
2.3922e-05
2.7104e-05
1.4958e-05
3.2656e-10
0.0079567
8.2197e-05
2.8585e-05
7.4443e-08
0.0066556
1.5778e-05
0.0066512
4.0391e-09
0.0099898
1.4533e-05
0.0093812
8.1173e-08
0.0015726
0.00014498
0.0055087
2.9947e-15
0.0046748
0.0015246
0.00022632
0.00099494
0.001372
2.2999e-06
0.00065296
0.0012207
6.5886e-05
4.9091e-05
0.001549
2.1165e-05
3.4176e-12
0.00028927
1.4928e-16
1.56e-06
0.0052803
3.3301e-05
6.6636e-05
4.2619e-08
0.0002708
0.00078446
0.0004518
0.0005563
7.8913e-05
3.6818e-05
0.00032117
0.0020159
0.00089443
1.133e-05
7.5098e-14
0.00031975
3.6968e-06
1.5938e-05
6.1769e-05
0.00025409
1.241e-05
0.022124
0.017299
0.00052949
0.00050498
1.6921e-13
0.0059765
1.3677e-07
0.00053268
1.6988e-10
1.4671e-06
1.0876e-10
4.426e-05
0.00085155
1.2768e-06
5.9189e-08
6.8012e-06
0.00090275
7.4428e-09
4.3908e-05
4.1559e-05
4.2781e-05
4.8124e-10
3.1091e-07
6.2373e-06
0.00028003
3.1776e-05
2.1465e-11
9.6544e-09
0.0011473
1.0466e-07
4.4505e-12
0.0010932
0.00074618
0.019811
3.4015e-07
1.0182e-05
2.8329e-08
3.0214e-09
0.00011967
0.015302
0.00015894
0.00028793
0.00037929
0.00037841
0.00031121
9.3737e-05
0.00021535
0.00048165
0.00014874
9.0591e-05
0.00015616
7.4094e-14
0.00014874
0.00047014
0.00041829
2.982e-11
6.9e-06
1.3694e-07
0.0065828
5.1187e-05
1.4864e-12
2.3422e-05
3.6934e-15
4.6277e-07
0.0093696
9.4154e-06
1.1759e-05
2.4928e-06
2.9376e-05
7.104e-07
6.2982e-07
1.9016e-05
4.9691e-07
1.6112e-08
3.2323e-07
0.00029748
9.3737e-05
1.7723e-05
0.00095994
0.00060024
0.005051
1.8624e-05
0.00037364
0.0041736
0.00025774
4.9737e-05
0.00116
5.4965e-19
8.6792e-06
0.0046647
0.00028927
5.8121e-19
1.1662e-17
2.0969e-20
2.9944e-10
1.0124e-10
3.6644e-09
4.4324e-19
7.2816e-10
1.1662e-17
5.0509e-19
5.2244e-12
2.3569e-20
0.00010877
6.8798e-05
1.0291e-11
0.00010701
0.00011388
3.6531e-11
2.3649e-09
1.0093e-12
6.3632e-11
9.0678e-05
1.7947e-12
8.7892e-08
9.2288e-05
9.6982e-05
8.865e-15
3.5411e-09
7.3189e-13
9.3236e-09
2.1052e-10
7.4359e-11
9.1703e-13
2.1111e-07
4.4506e-06
8.9233e-07
5.5304e-09
3.3831e-09
2.6879e-16
6.7269e-08
6.7404e-11
2.131e-06
7.8703e-12
6.9231e-10
2.2648e-13
9.4647e-09
1.3889e-08
1.3606e-11
3.6004e-06
2.7424e-17
3.652e-14
3.3916e-06
1.9067e-09
6.7077e-11
3.0395e-11
2.1706e-07
4.3546e-06
3.4469e-10
7.4588e-09
3.3435e-12
2.031e-09
4.5953e-09
4.4864e-22
1.2911e-11
1.6995e-06
9.4911e-11
2.1182e-07
4.2234e-09
2.7405e-10
6.6673e-15
4.2226e-06
6.2992e-11
6.6878e-13
6.1326e-05
1.5848e-11
5.8061e-13
1.3512e-11
6.4608e-11
2.8859e-12
2.3184e-06
4.0111e-06
1.6018e-06
7.2593e-12
3.846e-12
4.6504e-05
2.0391e-14
2.6775e-11
6.8587e-07
9.1693e-16
6.8587e-07
7.2593e-12
2.2032e-06
4.8996e-06
1.8377e-11
5.5681e-11
1.4186e-11
6.4323e-06
2.1649e-11
8.6489e-13
3.6967e-12
8.9434e-14
6.4793e-10
3.2262e-07
1.6461e-10
3.1104e-12
2.7658e-12
2.7536e-09
2.1252e-05
1.9645e-05
1.1805e-08
1.2333e-11
3.9265e-12
1.3923e-10
2.6561e-11
1.3493e-20
1.4571e-13
4.7839e-08
1.3346e-10
0.00047558
4.2428e-08
8.8184e-11
1.4819e-11
4.2956e-06
0.00017109
3.5463e-06
3.666e-07
0.00022334
1.9198e-07
5.315e-06
4.8451e-06
1.7677e-07
1.6341e-13
2.6806e-16
1.7492e-14
8.2122e-12
2.6132e-12
0.00068601
0.011467
0.013424
0.01502
0.00016715
0.00042336
2.7131e-09
5.8109e-07
0.015838
5.0462e-13
5.0541e-05
0.00079977
2.3688e-08
6.4714e-07
0.00013386
2.7725e-10
1.4865e-07
1.5083e-09
4.6762e-08
5.8362e-06
0.00071631
1.042e-06
0.00023829
0.00023685
0.023828
0.0010775
0.00059737
0.00030994
2.2771e-05
1.4169e-09
3.9958e-05
1.3851e-06
5.2473e-06
3.1638e-05
2.2772e-05
2.1982e-05
3.0182e-05
2.1982e-05
3.0864e-05
2.0869e-05
3.8831e-13
2.2772e-05
2.7841e-05
2.0869e-05
2.1982e-05
3.0067e-05
2.0869e-05
2.7137e-05
2.1982e-05
2.8404e-05
2.9241e-05
2.0869e-05
2.0869e-05
2.5976e-05
2.0869e-05
2.6308e-05
2.8412e-05
5.5272e-11
2.5746e-05
2.8659e-05
2.1982e-05
2.0869e-05
2.9308e-05
1.8966e-05
1.8965e-05
2.9081e-05
2.8157e-05
2.0869e-05
2.8938e-05
2.0868e-05
7.5167e-09
1.8965e-05
2.0869e-05
2.8054e-05
2.7534e-05
2.5326e-05
2.8422e-05
1.3591e-05
2.7654e-05
3.0417e-05
1.8965e-05
2.0869e-05
2.8247e-05
2.0869e-05
2.6893e-05
1.8965e-05
2.3768e-05
1.8965e-05
2.7268e-05
2.7904e-05
2.4506e-08
2.4215e-05
2.7606e-05
2.4583e-05
2.7618e-05
2.48e-05
2.6489e-05
2.6214e-05
2.4561e-05
2.5525e-05
2.2742e-05
2.625e-05
2.6848e-05
2.5916e-05
1.2439e-06
2.5837e-05
3.5964e-06
5.3448e-13
2.9843e-08
0.00016062
2.4026e-09
2.9077e-10
4.3372e-12
1.382e-11
8.2331e-12
8.9284e-11
2.0867e-05
5.4428e-08
1.5441e-07
2.3855e-09
1.72e-09
9.8897e-10
2.4606e-08
1.5441e-07
1.2889e-07
1.1931e-09
3.0434e-05
7.9732e-06
8.5997e-14
1.5441e-07
1.1657e-05
1.9857e-05
1.545e-05
1.0876e-09
2.3028e-08
8.7351e-10
8.9221e-10
1.4046e-09
5.1442e-11
1.2967e-09
3.0257e-07
1.2959e-05
5.3777e-15
1.0723e-11
8.2112e-10
8.0575e-11
0.00063409
3.8424e-08
3.1618e-08
2.7281e-05
2.8632e-05
1.8965e-05
1.4086e-08
1.5348e-16
0.0037529
0.0098601
0.0050704
0.0082686
0.0095971
0.0018017
0.0029145
4.8949e-06
0.0011851
0.0013046
0.00014054
1.3211e-07
0.00056048
0.00032833
0.01248
0.01434
1.901e-06
4.6913e-05
5.2507e-12
9.3963e-08
1.8107e-07
2.1169e-09
1.0526e-10
0.0003937
9.4145e-12
0.00036845
4.7874e-06
6.2836e-10
3.4606e-06
0.01591
0.0029526
2.8132e-07
1.2606e-08
7.4086e-06
2.7437e-06
0.0090891
1.212e-08
0.000382
2.27e-05
0.00020938
0.0033697
0.00012546
2.1727e-07
0.00024326
4.7434e-06
0.00059716
2.4189e-05
2.4357e-07
0.0044509
0.0069948
9.5914e-06
9.7355e-05
0.00025931
3.762e-05
0.00026642
0.0014147
0.00021839
2.7045e-13
0.00017412
0.00013294
0.0038693
0.00072762
6.5431e-09
1.905e-06
6.9933e-06
0.0042656
3.7633e-07
4.6236e-05
2.8299e-05
1.1133e-10
5.5777e-07
3.7655e-05
0.0036461
6.395e-06
5.0717e-07
0.00013483
9.8371e-05
1.0807e-05
1.2484e-08
9.9638e-06
9.1474e-06
0.0001402
1.8926e-10
1.0923e-10
5.4351e-12
1.7591e-05
7.6539e-08
0.00027266
5.201e-05
3.9632e-06
3.1821e-07
0.00014524
0.0014744
2.5928e-06
1.0293e-05
2.5176e-06
0.0019978
6.8312e-05
0.00017774
1.7217e-11
8.9321e-08
0.00011302
0.00035352
1.4181e-07
1.8887e-10
4.8277e-05
4.8134e-08
6.7539e-09
3.9471e-09
7.9649e-05
4.4123e-06
6.223e-06
0.00012239
3.7957e-09
2.8274e-09
1.8798e-06
5.9206e-08
0.00024267
7.5564e-08
5.4148e-06
2.8093e-06
5.5668e-06
6.6712e-10
1.3407e-08
3.9087e-09
1.2347e-09
0.0003257
4.7047e-07
3.7019e-07
2.3951e-09
1.7219e-07
0.00017069
7.8691e-06
9.479e-08
0.027008
2.3117e-07
3.6155e-07
2.1597e-07
1.0144e-07
1.1241e-07
0.00061431
0.00025271
9.6734e-07
3.5723e-07
0.0011642
7.2376e-06
0.00012852
2.8191e-07
0.00034516
4.6458e-06
0.011553
2.5044e-07
6.4814e-05
3.3654e-07
3.789e-05
0.00314
0.0005948
3.2551e-07
0.00021971
9.4383e-06
1.2891e-08
4.7352e-06
7.2269e-06
2.6129e-08
2.3007e-06
9.0745e-06
4.5154e-07
3.8035e-09
0.00010252
9.0679e-06
0.00010841
7.2539e-06
4.7304e-05
1.4279e-05
0.0059626
3.4554e-07
6.709e-06
5.1187e-09
1.8879e-06
3.569e-07
8.0736e-05
7.458e-05
2.5729e-06
5.4823e-05
7.0973e-05
3.3607e-10
5.9226e-08
0.0020525
7.1725e-06
8.5721e-06
0.0010452
4.059e-07
6.2e-06
4.3638e-10
1.9091e-06
6.1544e-11
1.0071e-10
3.5987e-06
4.7167e-09
2.588e-06
1.7133e-05
3.8828e-07
5.2469e-12
7.5865e-06
0.00042318
0.00023018
1.4232e-08
3.5007e-06
0.00018968
6.2122e-10
1.2527e-07
6.9536e-05
6.9338e-05
0.0022253
0.00034432
0.00017227
4.5121e-07
3.3383e-07
4.6507e-19
1.3106e-05
1.8759e-08
2.1231e-05
1.0963e-06
8.5822e-13
2.347e-10
1.058e-07
0.00015786
3.76e-09
9.4173e-12
2.6944e-07
3.3738e-05
2.6154e-13
1.7633e-06
1.7759e-08
9.6327e-05
4.5208e-06
9.6794e-06
0.00022473
0.00036189
0.00015749
0.0019526
1.7133e-05
0.0049971
6.0712e-05
3.4667e-07
0.00034432
3.919e-09
3.9127e-09
0.0070484
0.00032379
0.0012694
6.182e-05
7.143e-08
4.2968e-05
0.0017612
1.5485e-06
1.9213e-06
2.656e-06
4.3052e-05
7.3103e-05
0.0048664
1.4782e-05
0.00030732
0.01492
0.009087
0.00017756
0.00031553
5.3419e-06
3.1457e-06
5.5396e-07
0.00015614
1.1068e-05
5.2027e-05
3.599e-07
1.7056e-05
0.00017087
0.00038924
4.2149e-07
0.00018977
6.5303e-06
0.0001615
5.3074e-05
4.376e-07
1.368e-05
1.5108e-07
5.7964e-06
1.7461e-07
0.00019996
0.00020178
0.000266
0.00029202
0.00021971
8.918e-06
8.0635e-06
4.8568e-05
0.00014572
3.6819e-05
7.5207e-06
5.0706e-05
1.56e-07
4.3532e-06
0.00024065
0.00035151
9.3537e-06
0.00023829
4.2197e-06
0.0002204
2.6443e-05
7.2115e-06
3.5043e-06
0.0001449
2.7985e-07
0.00059996
9.0591e-05
6.661e-06
3.2336e-09
5.3797e-05
3.1457e-06
1.1748e-05
3.0309e-06
0.00038661
0.00019731
4.4315e-06
4.8806e-06
0.0012547
0.0001617
3.6971e-06
3.0309e-06
4.8514e-05
9.2976e-05
5.6141e-06
9.8518e-07
3.4501e-06
5.4651e-06
4.8517e-05
9.7029e-05
0.00017242
5.8306e-06
6.596e-07
2.395e-07
8.7788e-06
6.1767e-05
3.472e-06
6.4775e-05
0.0021177
4.012e-09
6.4617e-05
2.391e-06
1.1918e-07
0.0022349
7.3769e-07
1.4799e-05
4.8818e-05
5.8369e-06
0.0019693
1.06e-05
1.5643e-06
5.8224e-06
1.0097e-05
1.0626e-05
0.00044208
2.0909e-05
0.0015709
0.00018197
1.3743e-06
3.7275e-05
1.8997e-05
1.9123e-06
0.00042021
3.4526e-07
0.00022394
0.00022228
4.9817e-05
0.00010358
9.9031e-08
0.00010848
1.0663e-07
0.00023901
0.00012273
8.3912e-12
1.0972e-08
2.4954e-05
1.1345e-05
5.655e-07
1.6445e-08
0.00022799
5.0643e-12
2.6236e-10
2.4769e-08
6.8409e-07
0.0095371
0.015332
0.0070609
0.0066723
0.00064509
2.9178e-05
4.7765e-08
8.1975e-10
5.197e-06
2.2714e-07
0.00013575
5.6089e-07
2.6725e-10
5.3615e-09
9.2108e-05
4.5915e-06
9.0776e-09
3.7921e-16
6.0357e-09
1.9497e-07
1.0756e-07
1.4375e-11
3.5788e-09
8.095e-15
2.2043e-06
3.7921e-16
4.8488e-06
0.0007909
2.6296e-09
3.9047e-06
2.4681e-09
2.2047e-05
4.0914e-06
5.5813e-06
1.1869e-08
1.1678e-11
1.8439e-06
8.1574e-12
2.1169e-09
1.6864e-10
6.5289e-05
0.0012879
1.1591e-09
2.0268e-06
3.519e-05
4.0859e-05
0.00018342
7.8448e-06
7.7647e-06
4.0752e-11
7.7647e-06
2.9794e-05
3.8076e-10
1.4245e-11
2.0049e-11
2.1262e-09
3.8649e-07
6.8273e-08
5.3864e-07
1.0676e-08
4.0221e-10
1.1317e-08
1.0819e-09
1.8286e-06
2.5124e-16
2.3096e-08
1.7061e-14
3.6878e-13
2.2704e-07
5.1216e-08
7.0781e-08
2.025e-09
1.4129e-06
2.1431e-06
7.3556e-13
1.5307e-07
1.8276e-10
4.3177e-06
2.4703e-11
1.2806e-10
5.8777e-09
1.0534e-10
8.246e-13
4.7706e-09
2.4779e-09
2.509e-08
3.9253e-08
2.1654e-07
9.6418e-11
4.817e-08
3.2115e-09
7.3033e-08
4.7459e-08
6.3836e-12
4.6249e-08
2.3378e-07
0.0045914
0.0035311
0.00076717
0.002662
2.6023e-05
2.4707e-05
4.6814e-07
0.00015141
8.2869e-05
1.2854e-05
1.2316e-06
0.00014901
0.00027813
0.00014606
3.1263e-05
0.0004019
0.00020319
2.0033e-05
4.6159e-07
2.3252e-08
0.00033461
0.0023696
0.0088309
0.010179
0.003176
0.021045
0.0012289
1.5186e-09
6.593e-05
0.00086622
3.3568e-14
7.1656e-13
0.0002577
0.007614
0.0084819
0.0080462
1.3901e-08
7.4934e-07
3.5509e-15
0.01657
0.021084
0.01689
0.0092329
0.00076124
0.00074565
0.0001335
4.5658e-05
0.005808
2.7393e-07
1.9159e-08
3.5825e-06
0.0047452
0.005103
0.0081714
8.5672e-07
8.1483e-05
0.0042158
4.1152e-23
1.6562e-20
8.2558e-22
0.00016493
0.0061203
0.00021231
0.0056942
0.0025452
0.011801
0.0021411
0.00083469
0.0035369
7.7295e-09
0.022395
0.00026852
0.015056
0.00096694
0.0011264
3.3101e-06
2.2676e-05
0.014212
0.0080249
0.0010998
0.00013238
1.5233e-12
0.01476
0.00038173
0.00024058
1.4738e-06
1.8606e-10
7.7965e-05
6.9708e-09
0.00046446
0.00031771
5.6641e-06
0.001543
0.00043786
2.9723e-06
1.5507e-07
0.00033668
6.6969e-06
1.4479e-05
0.00015891
0.009109
0.00060307
2.2363e-09
6.9977e-05
0.0002152
3.2782e-06
3.0491e-06
7.6162e-08
0.0090689
2.2796e-05
5.7803e-07
0.0015535
0.0071147
0.0006174
7.8798e-07
1.08e-05
0.0040592
0.00019506
2.1533e-05
0.00046062
0.012277
5.833e-09
4.7577e-05
3.2739e-05
1.2429e-07
2.4454e-05
1.5357e-07
0.0029693
0.0028957
7.5965e-06
3.056e-11
0.00029429
3.0729e-05
4.4938e-05
0.00014027
8.5254e-06
0.00015859
1.5065e-06
0.00024428
0.00063521
1.2339e-05
0.0022027
2.8341e-05
0.00029459
0.002146
4.6755e-09
1.2446e-07
1.805e-06
0.0010787
1.5525e-09
2.4891e-06
0.00034345
1.6517e-06
3.5587e-07
0.0004642
5.3741e-05
6.5799e-05
7.0985e-05
2.685e-05
1.2001e-06
1.1444e-05
0.0018699
8.9251e-05
5.4398e-11
0.00016291
7.0958e-06
1.7861e-08
1.7474e-06
4.8579e-07
0.0002943
0.0023898
1.3726e-05
0.00045658
6.9495e-06
6.4947e-05
2.1389e-05
7.7377e-08
1.4835e-05
0.00051552
5.4695e-08
4.3935e-06
4.0897e-07
5.7876e-07
1.8846e-09
4.0229e-08
1.4376e-05
0.00035119
4.8727e-07
1.7077e-08
0.00018798
0.00017514
3.3702e-07
1.5811e-09
1.037e-05
2.1913e-05
1.3046e-14
4.9315e-06
1.4686e-09
3.857e-09
1.3744e-08
0.00014633
7.1236e-14
7.489e-10
1.561e-05
1.4834e-05
0.00015398
0.0097464
9.2394e-06
0.00040452
0.0011439
0.00068955
5.2281e-06
3.2303e-05
0.00038567
0.00076594
2.9008e-05
2.1738e-08
3.8814e-07
8.5875e-07
0.0013466
4.6404e-07
0.00033321
5.1732e-09
3.9705e-06
3.2554e-08
2.9314e-05
0.00018624
8.7299e-06
5.5193e-05
7.0577e-05
0.00053198
0.0026778
6.9491e-07
5.8817e-07
0.00027124
0.0006929
2.0737e-05
0.00023728
3.774e-07
0.00010317
0.0042634
5.2401e-11
0.00046029
9.3342e-10
0.00030074
0.0010976
0.00010429
8.0561e-06
4.9952e-05
1.5206e-12
8.9797e-05
5.4909e-10
0.00023377
2.6173e-13
0.00020041
5.8905e-05
7.7924e-06
9.7077e-08
0.00018154
2.9338e-07
0.00031389
0.0003369
0.00016634
8.4383e-09
2.5454e-06
1.1007e-05
5.6469e-06
3.4178e-07
8.4866e-07
5.4071e-10
0.00081611
9.5898e-07
2.7435e-07
8.3929e-05
0.00030688
0.00029246
8.4292e-09
3.9717e-09
0.0001939
6.0174e-06
6.6792e-06
5.368e-06
2.2126e-05
0.00044389
5.8676e-06
2.0007e-08
2.3965e-07
2.1149e-07
5.81e-09
1.3973e-07
5.6771e-06
1.1227e-08
1.3845e-07
5.5987e-09
2.463e-07
0.00043731
2.6703e-07
2.346e-07
1.0764e-08
2.2326e-10
