# Supplementary material for: The interdependence of corporate reputation and ownership: a network approach to quantify reputation
Source: R Soc Open Sci. 2019 Oct 30;6(10):190570. doi: 10.1098/rsos.190570 (PMC6837230; doi:10.1098/rsos.190570)
Supplement: Network [file rsos190570supp3.txt]

1 8 0.29
1 567 0.12
2 8 31.9
2 14 100
2 786 0.12
14 13 100
13 12 80.61
12 8 31.95
3 2 2.56
9 12 8.9
4 3 2.47
8 2 2.62
8 5 100
8 9 13.22
8 168 0.16
5 12 2.55
15 16 3.37
15 18 2.7
15 23 3.31
15 34 4.4
15 37 5.17
15 564 0.74
15 647 2.56
15 707 3.03
15 784 0.67
15 786 0.18
15 1064 0.12
18 16 0.44
18 17 0.55
34 17 5.05
37 31 0.71
31 15 0.31
31 16 0.22
31 17 0.33
31 18 0.38
31 27 7.49
31 707 4.84
27 25 42.85
27 39 22.17
25 26 1.32
25 27 45
25 33 1.03
25 39 3.03
25 40 0.62
25 41 5
25 42 11.4
39 28 0.25
39 42 1.3
28 31 1.02
28 32 2.32
33 36 100
40 25 0.21
41 15 0.15
41 16 0.22
41 18 0.29
41 19 0.21
41 25 1.97
41 26 1.39
41 27 1.02
41 28 2.13
41 33 6.79
41 42 13.49
42 15 6.2
42 16 11.4
42 25 1.78
42 28 0.53
42 33 2.08
42 41 2.1
19 15 0.39
19 16 0.19
19 17 0.25
19 18 0.7
32 19 0.21
32 39 0.46
36 32 18.24
16 24 5.86
16 545 0.11
16 546 0.31
16 547 0.11
24 923 5.2
17 21 49
17 34 5.05
21 15 0.21
21 16 0.2
21 17 0.26
21 34 8.02
20 733 98
20 747 100
20 778 100
20 1083 0.1
20 1125 0.24
20 1153 8.57
733 747 98
747 537 3.97
778 537 3.97
1083 16 0.88
1083 240 0.5
1083 241 0.43
1083 374 0.33
1083 385 0.21
1083 533 0.16
1083 541 0.59
1083 542 0.26
1083 775 0.6
1083 781 0.24
1083 876 0.2
1083 881 1.12
1083 910 0.13
1083 924 0.49
1083 925 0.72
1083 1042 0.19
1083 1046 0.2
1083 1053 0.23
1083 1056 0.55
1083 1060 0.27
1083 1063 0.52
1083 1064 0.76
1083 1068 50.01
1083 1069 1.12
1083 1106 2.76
1083 1110 0.17
1083 1123 0.1
1083 1127 0.78
1083 1130 0.14
1083 1141 1.37
1083 1146 1.83
1083 1151 0.71
1083 1163 2.71
1083 1297 0.13
1083 1299 0.24
1125 1140 51
1125 1143 50.01
1125 1153 0.15
1153 1 0.17
1153 366 0.29
1153 926 0.11
1153 1285 50.01
1068 1200 50.01
1106 1083 0.11
1106 1092 0.46
1106 1113 50.01
1106 1117 0.13
1106 1166 1.16
1110 647 0.18
1110 648 0.55
1110 649 0.1
1110 650 0.18
1110 654 0.63
1123 1127 0.24
1130 98 0.53
1130 1044 0.13
1130 1058 0.15
1130 1060 0.11
1130 1064 0.34
1130 1084 0.38
1130 1098 0.22
1130 1099 0.16
1130 1117 0.95
1130 1163 1.98
1130 1275 50.01
1140 1143 51
1141 1099 0.1
1141 1156 50.01
1141 1160 0.11
1141 1186 0.16
1143 1125 12.27
1151 1092 0.19
1151 1150 0.97
1163 562 0.14
1163 1069 0.12
1163 1080 0.65
1163 1089 0.19
1163 1097 0.16
1163 1102 0.19
1163 1110 0.16
1163 1116 0.77
1163 1119 0.13
1163 1123 0.12
1163 1127 2.12
1163 1139 0.26
1163 1146 0.75
1163 1153 0.27
1163 1210 3.22
1163 1228 4.67
1163 1247 60
1163 1263 50.01
1285 1153 10.92
98 1107 50.01
648 638 8.05
649 653 0.13
650 582 3.02
654 650 0.2
1080 20 0.13
1080 97 0.16
1080 98 0.87
1080 128 0.25
1080 293 0.14
1080 567 0.14
1080 789 0.13
1080 1022 0.1
1080 1040 0.14
1080 1041 0.16
1080 1042 0.18
1080 1043 0.15
1080 1044 0.24
1080 1046 0.2
1080 1048 0.16
1080 1051 0.24
1080 1052 0.25
1080 1053 0.14
1080 1054 0.23
1080 1056 0.13
1080 1058 0.46
1080 1059 0.14
1080 1060 0.48
1080 1061 0.24
1080 1062 0.22
1080 1064 0.33
1080 1065 0.6
1080 1066 0.15
1080 1069 0.25
1080 1072 0.22
1080 1075 0.32
1080 1079 0.24
1080 1081 0.21
1080 1083 0.31
1080 1084 0.22
1080 1087 0.12
1080 1090 0.12
1080 1091 0.5
1080 1095 0.34
1080 1096 0.69
1080 1097 0.19
1080 1098 0.44
1080 1099 0.37
1080 1101 0.1
1080 1106 0.11
1080 1109 1.06
1080 1119 0.22
1080 1126 0.32
1080 1130 0.56
1080 1136 0.46
1080 1139 0.14
1080 1141 0.55
1080 1144 0.15
1080 1147 0.37
1080 1150 0.26
1080 1151 0.99
1080 1154 0.26
1080 1158 0.53
1080 1159 0.2
1080 1163 0.26
1080 1165 0.22
1080 1169 0.22
1080 1177 0.21
1080 1185 0.27
1080 1298 0.19
1092 1052 0.18
1092 1053 0.15
1092 1066 0.58
1092 1071 1.75
1092 1075 1.4
1092 1083 0.23
1092 1085 5.08
1092 1103 100
1092 1106 2.03
1092 1177 2.89
1098 1052 0.1
1098 1073 0.11
1098 1075 0.12
1098 1083 0.21
1098 1089 0.21
1098 1127 0.15
1098 1146 0.83
1098 1185 0.21
1102 1070 0.12
1102 1096 0.1
1113 1106 5.66
1113 1166 1.19
1116 242 0.21
1150 1101 0.1
1156 1141 1.5
1160 157 0.12
1160 1058 0.29
1160 1059 0.31
1160 1061 0.23
1160 1062 0.82
1160 1064 0.14
1160 1067 3.31
1160 1083 0.1
1160 1084 1.19
1160 1091 1.1
1160 1099 0.22
1160 1126 2.34
1160 1229 51
1160 1231 50.01
1166 1106 0.21
1200 1246 50.01
1210 1196 0.19
1228 99 3.04
1228 1048 0.27
1228 1064 0.3
1228 1091 0.16
1228 1135 0.66
1228 1136 0.8
1228 1139 0.51
1228 1162 0.34
1228 1163 0.28
1228 1175 0.24
1228 1236 50.01
1247 1163 0.38
1263 1127 2.12
1275 1281 50.01
128 131 50.01
128 143 50.01
128 544 3.13
293 271 99.72
293 292 100
293 331 84.09
582 53 0.18
582 66 0.12
582 151 0.16
582 153 0.12
582 164 0.25
582 166 0.57
582 173 0.2
582 176 0.16
582 183 0.11
582 191 0.13
582 235 0.11
582 242 0.13
582 245 0.34
582 266 0.48
582 365 0.14
582 369 0.52
582 374 0.11
582 378 0.13
582 380 0.11
582 385 0.24
582 403 0.12
582 533 0.66
582 534 0.32
582 535 0.21
582 536 0.93
582 537 1.35
582 538 1.11
582 541 1.42
582 542 0.15
582 544 0.17
582 546 0.22
582 548 0.39
582 557 0.22
582 562 0.15
582 563 3.7
582 567 1.06
582 593 0.64
582 598 1.68
582 618 0.17
582 626 3.12
582 629 0.48
582 653 3.88
582 667 0.37
582 683 0.27
582 688 0.44
582 734 1.24
582 758 16.06
582 773 0.59
582 775 0.2
582 779 98
582 781 0.25
582 782 0.1
582 784 0.14
582 789 0.37
582 796 0.14
582 832 0.36
582 857 0.14
582 910 0.46
582 912 1.03
582 923 0.2
582 924 0.42
582 925 0.26
582 926 0.23
582 968 0.43
582 992 0.23
582 994 0.75
582 995 0.21
582 996 0.14
582 999 0.6
582 1000 1.57
582 1001 0.3
582 1005 3.69
582 1020 0.12
582 1026 0.28
582 1056 0.17
582 1067 0.58
582 1073 0.43
582 1084 0.25
638 746 0.15
653 258 0.43
789 791 29.96
1070 99 0.14
1070 1040 0.25
1070 1041 0.12
1070 1042 0.15
1070 1043 0.17
1070 1044 0.14
1070 1046 0.12
1070 1052 0.17
1070 1053 0.25
1070 1058 0.16
1070 1060 0.18
1070 1062 0.23
1070 1063 0.17
1070 1065 0.18
1070 1073 0.32
1070 1079 0.24
1070 1080 0.19
1070 1081 0.14
1070 1082 0.14
1070 1083 0.28
1070 1084 0.27
1070 1089 0.4
1070 1090 0.12
1070 1096 0.42
1070 1099 0.14
1070 1101 0.13
1070 1102 0.16
1070 1111 0.17
1070 1119 0.53
1070 1130 0.3
1070 1131 0.13
1070 1141 0.55
1070 1146 0.24
1070 1159 1.22
1070 1175 0.1
1070 1210 0.57
1070 1223 100
1070 1243 50.01
1071 97 0.14
1071 98 0.29
1071 99 0.45
1071 533 0.12
1071 562 0.25
1071 975 0.77
1071 1040 0.17
1071 1041 0.16
1071 1043 0.23
1071 1044 0.16
1071 1048 0.14
1071 1052 0.23
1071 1058 0.17
1071 1059 0.18
1071 1062 0.19
1071 1063 0.16
1071 1065 0.38
1071 1069 0.2
1071 1072 0.19
1071 1073 0.14
1071 1075 0.21
1071 1083 0.16
1071 1085 0.19
1071 1087 0.16
1071 1089 0.25
1071 1091 0.22
1071 1092 0.31
1071 1096 0.56
1071 1101 0.11
1071 1106 0.13
1071 1117 0.24
1071 1125 0.14
1071 1127 0.33
1071 1139 0.11
1071 1144 0.62
1071 1150 0.33
1071 1151 0.74
1071 1158 1.51
1075 533 0.12
1075 1040 0.35
1075 1041 0.15
1075 1042 0.24
1075 1043 0.2
1075 1044 0.16
1075 1045 0.28
1075 1046 0.19
1075 1052 0.21
1075 1053 0.24
1075 1054 0.12
1075 1056 0.14
1075 1058 0.15
1075 1060 0.15
1075 1063 0.46
1075 1066 0.23
1075 1069 0.22
1075 1071 0.35
1075 1083 0.14
1075 1085 0.15
1075 1087 0.11
1075 1091 0.21
1075 1092 0.68
1075 1095 0.14
1075 1096 0.22
1075 1101 0.17
1075 1112 34
1075 1117 1.14
1075 1119 0.32
1075 1132 0.36
1075 1133 0.11
1075 1144 0.2
1075 1151 0.13
1075 1163 0.12
1075 1175 33.77
1075 1181 0.11
1075 1210 0.25
1079 99 0.12
1081 1063 0.11
1081 1083 0.23
1081 1106 0.19
1081 1108 1.06
1081 1109 0.56
1081 1110 0.17
1081 1128 2.37
1081 1146 2.52
1081 1150 0.14
1081 1258 51
1085 1040 0.1
1085 1048 0.14
1085 1052 0.12
1085 1062 0.14
1085 1066 0.15
1085 1067 0.28
1085 1070 0.15
1085 1071 0.19
1085 1083 0.11
1085 1089 0.14
1085 1090 0.16
1085 1092 1.24
1085 1097 0.13
1085 1101 0.18
1085 1119 0.13
1085 1127 0.19
1085 1147 0.47
1085 1158 0.13
1085 1192 0.12
1095 123 0.19
1095 1133 0.37
1095 1154 0.12
1095 1158 0.18
1095 1162 0.19
1095 1198 0.13
1095 1210 0.13
1103 1071 1.23
1103 1085 8.06
1107 309 2
1109 97 0.3
1109 117 1.88
1109 1072 0.24
1109 1092 0.32
1109 1134 0.57
1109 1135 0.17
1109 1142 0.11
1109 1144 0.59
1136 97 0.1
1136 1131 0.55
1136 1148 100
1136 1172 50.01
1144 1098 0.17
1154 1039 0.18
1154 1065 0.11
1154 1069 0.11
1158 1054 0.56
1158 1058 0.24
1158 1062 0.49
1158 1065 0.36
1159 1162 15.9
1162 1096 0.12
1169 1154 0.24
1169 1181 0.37
1169 1198 1.31
1175 1163 1.19
1177 1092 0.61
1185 1129 1.24
1185 1221 50.01
1196 594 0.11
1196 1201 50.01
1229 1067 3.24
1229 1091 1.1
1229 1126 2.33
1229 1131 1.93
1231 1229 50.01
1236 1159 1.43
1246 1209 100
1281 1097 0.12
123 1153 0.3
123 1161 0.23
123 1163 0.77
131 103 0.34
131 104 0.65
131 107 0.29
131 109 0.2
131 111 0.4
131 113 0.47
131 118 1.88
131 119 0.37
131 127 0.73
131 130 2.14
131 133 0.46
131 134 2.27
131 151 0.12
131 186 0.23
131 235 0.22
131 239 0.13
131 240 0.11
131 241 0.1
131 242 0.19
131 377 0.24
131 380 0.42
131 381 0.15
131 382 0.47
131 385 0.32
131 403 0.35
131 534 0.53
131 544 4.02
131 562 0.21
131 775 0.1
131 796 0.26
131 797 0.16
131 800 0.32
131 818 1.07
131 874 0.11
131 910 0.12
131 923 0.35
131 925 0.12
131 1044 0.11
131 1046 0.1
131 1064 0.52
131 1066 0.14
131 1079 0.16
131 1084 0.16
131 1087 0.43
143 103 0.11
143 106 0.12
143 107 0.17
143 109 0.11
143 111 0.12
143 113 0.12
143 115 0.14
143 116 0.13
143 118 1.37
143 119 0.42
271 364 89.96
292 331 1
331 293 0.33
536 153 0.12
536 183 0.15
536 232 0.11
536 237 0.11
536 374 0.13
536 387 0.16
536 534 3.23
536 535 3.17
536 538 2.12
536 541 2.66
536 544 0.95
536 545 3.62
536 546 1.04
536 547 1.24
536 548 3.65
536 557 2.53
536 562 1.03
536 563 1.16
536 567 0.86
536 568 0.81
536 581 1.35
536 582 1.24
536 593 1.14
536 612 1.41
536 618 0.25
536 629 1.22
536 650 1.68
536 660 100
536 667 2.95
536 681 10.8
536 683 2.07
536 688 2.99
536 707 0.21
536 708 3.37
536 746 0.96
536 773 2.59
536 775 1.94
536 781 2.09
536 784 0.16
536 786 0.32
536 787 0.13
536 788 0.41
536 910 1.73
536 1039 0.49
536 1041 0.1
536 1042 0.12
536 1043 0.13
536 1044 0.17
536 1046 0.12
536 1048 0.18
536 1052 0.16
536 1053 0.14
536 1056 0.34
536 1059 0.24
536 1060 0.11
536 1063 0.22
536 1064 0.41
536 1073 0.36
536 1079 0.66
536 1082 0.13
536 1083 0.43
536 1099 0.22
536 1141 0.14
536 1159 0.6
536 1303 1.14
563 533 0.46
563 534 0.62
563 535 0.71
563 536 0.69
563 538 0.45
563 541 0.39
563 542 0.65
563 544 0.18
563 545 0.45
563 548 1.17
563 567 0.53
563 568 1.28
563 581 1.61
563 593 0.47
563 605 0.1
563 667 0.43
563 683 0.2
563 773 0.48
563 910 0.37
593 533 0.23
593 534 0.38
593 535 0.64
593 536 0.87
593 537 0.11
593 538 0.23
593 541 1.01
593 542 0.1
593 544 0.35
593 545 0.37
593 546 0.43
593 548 0.87
593 557 0.29
593 562 0.14
593 563 0.22
593 567 0.15
593 568 0.31
593 581 0.7
593 595 98
593 598 0.16
593 605 0.14
593 629 0.48
593 636 0.45
593 638 0.25
593 649 7.97
593 650 1.11
593 653 1.01
593 655 0.95
593 667 0.39
593 681 1.96
593 683 0.15
593 688 0.16
593 734 0.25
593 773 0.53
593 775 0.7
593 781 0.32
593 910 0.37
598 1 0.2
598 66 0.23
598 153 0.13
598 163 0.22
598 173 1.09
598 238 0.19
598 266 0.43
598 365 0.91
598 366 0.4
598 534 0.45
598 535 0.29
598 536 0.12
598 538 0.48
598 541 0.22
598 542 0.37
598 544 0.21
598 547 0.34
598 548 1.03
598 563 0.28
598 567 0.13
598 568 0.29
598 590 100
598 612 0.13
598 629 1.12
598 636 0.27
598 638 3.24
598 647 7.34
598 667 0.26
598 688 0.56
598 773 0.13
598 775 0.13
598 781 0.25
598 796 0.16
598 797 0.1
598 807 0.13
598 818 0.15
598 911 0.13
598 912 0.94
598 924 0.11
598 925 0.16
598 971 0.23
598 972 0.12
598 1022 0.39
598 1110 0.11
618 635 98
626 634 0.2
626 647 0.29
629 533 0.13
629 534 0.34
629 535 0.3
629 538 0.25
629 541 0.25
629 542 0.99
629 544 0.41
629 545 0.1
629 546 0.44
629 548 0.26
629 567 0.65
629 581 1.03
629 593 1.48
629 634 8.29
629 643 98
629 649 12.09
629 667 0.25
629 681 0.17
629 688 0.46
629 746 1.02
629 910 0.12
629 1303 0.15
734 557 0.26
734 612 5.29
734 661 98
758 653 5.99
779 672 3.14
791 786 0.37
791 787 0.24
791 788 0.11
791 789 0.27
791 790 1.16
832 866 0.73
857 166 0.2
857 183 0.1
857 184 0.31
857 232 0.37
857 380 0.1
857 387 0.12
857 582 0.12
857 793 0.13
857 795 1.06
857 799 0.36
857 807 0.11
857 818 0.12
857 830 0.92
857 835 0.34
857 848 0.27
857 925 0.11
857 968 0.68
857 1070 0.2
999 961 100
999 994 6.7
1001 1007 0.01
1108 1046 0.12
1108 1117 0.16
1108 1139 1.88
1108 1141 0.11
1108 1144 3.64
1108 1150 0.72
1108 1180 0.71
1108 1202 50.01
1108 1203 51
1108 1237 51
1111 99 0.21
1111 123 0.56
1111 1053 0.1
1111 1056 0.15
1111 1067 0.24
1111 1079 0.22
1111 1084 0.12
1111 1089 0.22
1111 1090 0.18
1111 1127 3.73
1111 1163 1.3
1111 1232 50.01
1111 1274 50.01
1128 1098 0.12
1129 1159 50.01
1133 1154 0.11
1133 1159 0.25
1133 1196 0.13
1133 1210 0.11
1134 1109 2.57
1142 1130 0.13
1148 1136 8.06
1172 1148 50.01
1181 1135 0.16
1181 1169 0.18
1192 1150 0.15
1192 1161 0.1
1198 1169 0.16
1201 1196 8.19
1209 1069 1.12
1209 1106 2.14
1209 1141 1.37
1209 1146 1.82
1209 1151 1.09
1209 1163 2.73
1221 1185 16.06
1223 1279 55
1243 1251 50.01
1258 1146 2.14
1258 1153 1.89
106 110 98
130 132 50.01
133 122 1.9
133 128 0.24
133 130 0.12
133 138 2.48
133 140 0.57
134 130 0.55
364 250 0.11
590 617 98
595 649 7.96
595 672 6.08
605 533 0.21
605 534 0.41
605 535 0.44
605 536 0.57
605 538 0.2
605 541 0.43
605 542 0.58
605 544 0.18
605 545 0.27
605 546 0.3
605 548 0.6
605 557 0.2
605 562 0.14
605 563 0.14
605 567 0.12
605 568 0.3
605 581 0.5
605 593 0.37
605 594 1.68
605 598 0.34
605 602 1.85
605 608 98
605 612 0.92
605 626 0.11
605 629 1.42
605 631 0.59
605 636 0.13
605 638 1.96
605 641 0.29
605 650 0.11
605 653 0.56
605 667 0.38
605 681 1.12
605 683 0.14
605 734 0.72
605 746 0.22
605 750 51
605 773 0.35
605 775 0.45
605 781 0.21
605 910 0.29
634 581 0.35
634 626 0.2
634 648 10.51
634 649 0.19
635 546 0.12
635 557 0.1
635 568 0.11
635 602 0.18
635 618 81.32
635 629 0.16
635 636 0.32
635 638 0.21
635 641 0.14
635 650 0.95
635 653 0.35
635 654 1.68
635 655 0.37
635 775 0.15
636 648 10.9
636 653 0.23
643 634 8.2
643 649 10.77
655 656 98
660 692 100
661 612 5.33
672 653 9.87
672 729 3.63
672 739 6.48
708 612 3.01
788 786 4.12
790 792 4.41
795 797 2.45
795 870 100
799 211 1.9
799 797 2.33
799 801 50
799 825 0.81
799 835 0.25
800 83 2.39
800 803 1.98
800 866 7.13
807 794 0.38
807 799 0.45
807 822 0.36
807 874 0.33
818 398 0.99
818 808 0.42
818 931 0.29
818 968 0.33
961 993 1
971 969 17.63
972 985 6
1007 1004 5.32
1007 1014 2.5
1161 1098 0.38
1161 1178 50.01
1180 1039 0.2
1180 1062 0.6
1180 1065 0.78
1180 1072 0.19
1180 1084 0.43
1180 1089 0.13
1180 1108 0.33
1180 1119 0.21
1180 1127 0.27
1180 1131 0.43
1180 1132 0.55
1180 1146 1.71
1180 1147 0.63
1180 1165 0.12
1180 1168 0.47
1180 1228 18.99
1180 1244 4.54
1202 1203 50.01
1203 1237 50.01
1232 1127 3.38
1232 1163 1.3
1232 1168 2.37
1237 1144 3.33
1251 1223 50.01
1274 1111 6.75
1279 1096 0.16
1279 1175 0.27
83 52 94.61
83 54 41.6
83 55 43.1
83 58 94.6
83 63 68
83 78 63.4
83 81 94.5
110 120 3.47
132 136 18.12
138 66 0.39
138 105 0.15
138 107 0.18
138 113 0.11
138 116 0.15
138 118 1.26
138 120 0.31
138 123 9.43
138 135 1.4
138 931 0.26
138 996 0.12
140 122 1.06
211 192 100
211 194 100
211 197 100
211 198 75.7
211 201 100
211 215 66.8
211 228 100
608 605 5.12
608 726 2.52
617 616 98
641 651 98
641 760 98
656 762 98
692 741 98
729 647 3.74
739 724 3.29
750 709 98
792 786 6.52
792 787 11.45
792 788 3.46
792 789 1.47
792 790 2.09
801 799 0.01
808 793 1.16
808 798 6
808 835 0.52
808 851 0.11
808 869 2.23
822 797 0.73
822 811 1.88
822 856 60
822 859 68.09
825 822 2
825 865 60
870 795 0.08
969 101 0.46
969 168 0.27
969 237 0.16
969 238 0.15
969 365 0.7
969 366 0.24
969 963 0.17
969 975 5.38
969 976 100
969 1019 0.17
969 1021 0.13
969 1026 0.35
969 1033 0.22
969 1035 0.98
985 988 50
1004 1007 13.17
1004 1011 5.2
1014 996 2.62
1168 1126 0.11
1168 1182 50.01
1178 1161 17.69
1244 66 0.21
1244 98 0.81
1244 170 0.14
1244 258 0.13
1244 1063 0.15
1244 1090 0.13
1244 1153 0.95
54 52 10.7
54 78 39.73
54 90 10.7
55 54 56.65
55 78 39.73
55 90 10.7
58 44 0.1
63 54 4.38
63 55 13.04
78 52 33.82
78 90 33.82
81 44 0.16
81 54 4.38
81 55 13.04
81 63 8.62
81 78 6.24
81 83 2.12
105 24 6.36
105 100 1.28
105 103 3.48
105 104 1.78
105 106 2.14
105 107 5.29
105 109 5.03
105 111 5.39
105 113 5.91
105 115 5.79
105 116 4.79
105 117 27.48
105 118 0.35
105 119 3.45
105 120 55.99
105 121 2.34
105 122 3.32
105 123 1.32
105 127 0.6
105 128 0.29
105 130 1.74
105 141 1.37
105 186 0.12
105 235 1.22
105 258 0.18
105 365 0.14
105 366 0.14
105 369 0.25
105 380 0.18
105 534 0.14
105 541 0.21
105 544 1.21
105 546 0.27
105 548 0.12
105 563 0.21
105 567 1.04
105 594 0.5
105 781 0.26
105 795 4.83
105 881 0.16
105 893 0.13
105 946 50
105 948 100
105 964 0.12
105 1040 0.14
105 1041 0.23
105 1042 0.17
105 1043 0.12
105 1044 0.17
105 1045 0.11
105 1046 0.2
105 1058 0.12
105 1059 0.32
105 1061 0.1
105 1062 0.39
105 1065 0.29
105 1067 0.1
105 1072 0.1
105 1083 0.18
105 1091 0.1
105 1101 0.31
105 1109 0.63
105 1117 0.13
105 1119 0.63
105 1127 0.43
105 1130 0.57
105 1131 0.93
105 1134 0.24
105 1151 0.23
105 1161 0.21
105 1162 0.2
105 1181 1.94
120 106 4.2
120 124 50.01
135 107 0.11
135 116 0.12
135 119 0.14
135 128 0.18
135 130 0.21
170 180 6.9
192 213 10.02
192 797 0.05
192 799 0.02
194 232 6.95
194 797 0.1
194 799 0.03
197 797 0.01
197 799 0.01
198 797 0.22
198 799 0.01
201 797 0.01
215 217 85.15
228 797 0.01
228 799 0.01
616 647 7.5
651 626 0.83
651 641 0.66
709 608 98
724 769 16.08
726 739 1.19
741 536 0.2
760 651 98
762 652 98
811 793 4.46
811 799 2.02
811 832 1
811 867 62.37
856 811 0.38
859 811 0.09
865 822 0.02
869 793 2.42
869 798 46.24
976 975 5.66
988 981 20
1011 1007 8
1035 366 0.17
1035 1019 0.18
1035 1020 0.1
1035 1021 0.43
1035 1026 0.83
1035 1028 0.68
1035 1033 0.43
1035 1037 1.88
1182 1168 3.27
90 52 89
90 54 39.1
90 55 40.5
90 58 89
90 59 89
90 63 63.9
90 78 59.6
90 81 88.9
90 83 97.2
121 107 0.21
121 111 0.12
121 113 0.12
121 115 0.22
121 116 0.11
121 118 1.02
121 119 0.32
121 120 0.25
121 127 0.13
121 128 0.2
121 140 4.34
121 1146 0.13
124 111 1.11
124 144 100
124 894 5.75
141 107 0.11
141 113 0.14
213 194 100
213 201 100
217 198 24.3
652 650 0.15
652 654 0.51
652 655 65.07
867 793 0.01
867 832 0.06
948 946 50
981 970 0.18
981 971 0.14
981 972 0.15
981 973 0.24
981 978 0.65
981 979 0.33
981 980 1.27
1028 1026 0.51
1028 1035 20.81
1028 1037 20.1
1037 1028 4
59 44 0.14
144 795 4.99
894 901 98
970 969 19.5
973 969 17.63
978 980 1.33
979 974 0.02
979 978 0.25
980 986 5.56
901 536 0.1
901 876 0.31
901 877 0.34
901 879 0.31
901 881 0.49
901 882 0.38
901 883 0.31
901 885 0.39
901 887 0.48
901 888 0.18
901 890 0.6
901 893 0.46
901 894 0.25
901 895 0.56
901 896 0.51
901 898 0.56
901 964 0.1
974 963 0.2
974 964 0.14
974 970 0.97
974 971 1.15
974 973 1.92
974 977 66.73
974 978 4.13
974 979 6.26
974 980 1.73
986 969 0.01
890 896 1.62
896 557 0.15
896 781 0.1
896 895 0.1
896 902 84.4
896 903 33.3
977 983 100
977 987 100
902 888 1.85
903 877 5.09
903 879 4.85
903 881 6.44
903 882 5.2
903 888 1.4
903 894 4.33
903 895 6.23
983 982 6.01
987 989 0.03
982 979 0.59
989 990 43.71
990 977 0.07
23 15 0.81
23 16 0.93
23 17 0.98
23 18 1.06
23 19 0.65
23 20 1.16
23 22 100
23 25 0.48
23 27 0.57
23 28 0.36
23 707 4.88
22 15 0.81
22 16 0.93
22 17 1.06
22 18 1.08
22 19 1.06
22 23 0.98
22 28 0.48
26 15 1.43
26 16 0.27
26 17 1.44
26 18 1.6
26 19 5.1
26 25 11.33
26 27 11.17
26 32 5.08
26 42 3.9
26 707 10.68
35 537 0.19
44 68 100
44 69 100
44 72 44.8
44 247 2
44 374 4.88
44 940 49
68 44 3.6
69 44 0.29
69 68 100
940 946 50
52 44 4.72
52 54 10.5
52 55 23.11
52 58 99.99
52 59 100
52 63 63.2
52 78 43.28
52 81 97.93
52 83 1.42
52 800 2.56
53 44 0.13
53 45 51
53 46 100
53 56 100
53 61 0.45
53 64 0.61
53 66 0.73
53 72 0.33
53 73 0.6
53 94 0.28
53 151 0.11
53 156 0.13
53 183 0.12
53 185 0.13
53 191 0.15
53 232 0.14
53 235 0.14
53 236 99.88
53 240 0.17
53 241 0.11
53 258 0.14
53 374 0.12
53 378 0.35
53 380 0.18
53 382 0.19
53 403 0.15
53 449 0.38
53 535 0.2
53 536 0.16
53 541 0.16
53 544 0.17
53 545 0.23
53 548 0.16
53 557 0.22
53 563 0.34
53 567 0.21
53 602 3
53 634 2.58
53 636 0.12
53 648 0.27
53 667 0.12
53 681 1.48
53 746 0.29
53 773 0.21
53 775 0.13
53 781 0.12
53 796 0.14
53 804 0.13
53 832 0.57
53 857 0.12
53 890 0.12
53 910 0.16
53 924 0.23
53 925 0.56
53 968 0.34
53 992 0.23
53 1027 0.21
53 1056 0.1
53 1061 0.23
53 1065 0.18
53 1127 0.13
45 53 1.43
45 56 100
45 94 0.96
46 94 1.01
56 53 0.02
94 53 22.99
236 210 8.46
804 835 1.44
210 1 0.12
210 53 0.12
210 73 0.16
210 101 0.24
210 151 0.12
210 152 0.11
210 153 0.21
210 154 0.21
210 160 0.44
210 164 0.13
210 182 0.47
210 183 0.43
210 184 0.18
210 185 0.58
210 191 0.54
210 232 0.26
210 235 0.63
210 239 0.53
210 240 0.38
210 241 0.43
210 242 0.41
210 245 0.37
210 246 0.16
210 247 0.26
210 249 0.1
210 251 0.39
210 255 0.2
210 258 0.16
210 266 0.36
210 290 0.18
210 365 0.19
210 366 0.21
210 369 0.16
210 372 0.22
210 374 0.44
210 377 0.32
210 378 0.41
210 380 0.48
210 381 0.22
210 382 0.44
210 385 0.14
210 403 0.38
210 542 0.1
210 544 0.14
210 557 0.11
210 681 0.14
210 782 0.15
210 793 0.29
210 796 0.33
210 797 0.19
210 803 0.11
210 804 0.21
210 806 0.15
210 807 0.28
210 808 0.18
210 810 0.14
210 818 0.3
210 822 0.13
210 857 0.26
210 869 0.2
210 874 0.16
210 893 0.11
210 911 0.21
210 912 0.15
210 923 0.32
210 924 0.46
210 925 0.51
210 926 0.49
210 931 0.11
210 964 0.21
210 968 0.23
210 970 0.17
210 971 0.37
210 993 0.11
210 994 0.18
210 995 0.14
210 996 0.17
210 998 0.16
210 1019 0.1
210 1026 0.11
210 1027 0.38
210 1089 0.19
249 251 6.49
290 246 22
290 306 100
372 369 0.15
806 833 6.62
806 855 24.72
810 851 3.97
306 246 21.14
833 811 0.2
855 811 0.22
57 53 0.19
57 66 0.19
57 70 0.14
57 72 0.21
57 73 0.3
57 94 0.56
57 185 0.13
57 232 0.24
57 235 0.15
57 245 0.14
57 378 0.22
57 379 0.27
57 832 0.28
57 848 0.1
57 924 0.12
57 925 0.3
57 926 0.15
57 973 0.14
57 975 0.18
57 996 0.35
61 378 1
61 602 8.36
61 614 4.68
64 61 2.41
64 925 0.32
65 64 48.18
66 64 0.13
66 70 0.2
66 79 0.19
79 61 7.57
67 88 22.2
67 487 5
88 391 0.8
76 44 68.84
70 57 14.7
70 218 100
218 193 12.49
193 210 24.4
72 86 100
72 87 100
72 91 100
72 247 3
72 374 0.01
72 378 9.5
86 72 3.6
86 87 0.01
86 91 0.01
87 86 98.76
87 91 99.99
91 86 1.24
73 44 0.3
73 49 100
73 53 0.41
73 61 0.25
73 64 0.81
73 65 0.26
73 66 0.21
73 72 0.22
73 94 0.14
73 151 0.35
73 153 0.17
73 154 0.15
73 168 0.38
73 182 0.14
73 183 0.16
73 184 0.1
73 185 0.35
73 186 0.1
73 191 0.11
73 235 0.16
73 239 0.16
73 240 0.22
73 241 0.18
73 242 0.1
73 245 0.11
73 246 0.19
73 247 0.1
73 254 0.11
73 266 0.25
73 309 0.17
73 374 0.13
73 377 0.17
73 378 0.28
73 380 0.24
73 382 0.2
73 385 0.42
73 533 0.3
73 534 0.33
73 535 0.35
73 536 0.27
73 538 0.19
73 541 0.12
73 542 0.33
73 546 0.14
73 548 0.43
73 567 0.1
73 598 0.22
73 746 2.16
73 773 0.14
73 775 0.19
73 781 0.36
73 782 0.74
73 796 0.23
73 807 0.1
73 832 0.16
73 835 0.26
73 857 0.12
73 910 0.31
73 911 0.12
73 924 0.19
73 925 0.26
73 963 0.11
73 964 0.18
73 992 0.17
73 996 0.11
73 1051 0.11
73 1054 0.12
73 1061 0.14
73 1079 0.32
73 1082 0.19
73 1102 0.63
49 50 99.63
49 80 39.7
50 80 26.09
50 84 0.09
80 84 0.09
80 89 20.46
84 60 0.3
84 73 0.01
84 74 10.2
84 80 9.9
84 89 52.64
89 73 0.02
89 74 8.1
60 73 0.07
60 74 54.95
60 80 42.04
60 84 7.54
60 89 26.9
74 73 17.8
74 80 13.8
95 96 80.09
95 159 18
159 483 14.68
159 562 2.28
96 95 53.09
96 100 6.73
96 159 20
97 771 14
771 562 0.19
771 894 0.13
99 24 12.29
99 66 0.13
99 152 0.24
99 153 0.42
99 157 0.28
99 182 0.45
99 183 0.37
99 184 0.14
99 185 0.11
99 186 0.45
99 191 0.41
99 242 0.15
99 245 0.12
99 258 0.35
99 266 0.3
99 366 0.35
99 374 0.33
99 378 0.49
99 380 0.13
99 403 0.42
99 533 0.3
99 538 0.53
99 541 0.25
99 544 0.63
99 546 1.44
99 547 1.36
99 557 0.42
99 562 0.12
99 563 0.17
99 567 0.81
99 594 5.04
99 667 0.62
99 683 0.18
99 775 0.64
99 796 0.14
99 804 0.1
99 807 0.13
99 848 0.38
99 857 0.22
99 869 2.01
99 877 0.24
99 887 0.94
99 910 0.16
99 912 0.13
99 968 0.47
99 972 0.47
99 1042 0.2
99 1043 0.13
99 1044 0.19
99 1046 0.14
99 1048 0.34
99 1054 0.15
99 1056 0.38
99 1062 0.41
99 1063 0.24
99 1071 0.51
99 1072 1.35
99 1082 1.5
99 1083 0.71
99 1084 1.5
99 1090 1.01
99 1101 0.15
99 1102 2.14
99 1106 1.22
99 1146 1.7
99 1150 3
99 1159 1.44
99 1192 1.99
99 1298 0.24
100 563 0.62
101 1233 1.03
101 1277 1.21
102 996 3.05
103 98 0.57
103 104 0.73
103 105 0.51
103 107 2.2
103 108 50.01
103 109 0.69
103 111 0.71
103 113 0.93
103 115 0.59
103 116 0.91
103 117 0.11
103 118 0.28
103 119 0.85
103 120 0.4
103 122 0.77
103 123 0.13
103 127 6.15
103 130 0.61
103 790 0.44
103 1041 0.12
103 1042 0.21
103 1043 0.11
103 1044 0.12
103 1052 0.17
103 1053 0.26
103 1054 0.13
103 1059 0.17
103 1061 0.12
103 1064 0.26
103 1066 0.26
103 1067 0.16
103 1070 0.29
103 1073 0.23
103 1075 0.49
103 1081 0.39
103 1082 0.31
103 1084 0.19
103 1086 0.47
103 1087 0.58
103 1088 100
103 1089 0.6
103 1090 0.62
103 1095 0.59
103 1096 0.15
103 1098 0.54
103 1099 0.41
103 1101 0.42
103 1102 1.27
103 1106 0.42
103 1110 0.23
103 1111 0.15
103 1114 50.01
103 1116 0.11
103 1117 0.23
103 1119 0.36
103 1123 0.11
103 1125 1.34
103 1127 0.4
103 1130 1.91
103 1132 0.99
103 1133 0.97
103 1136 2.96
103 1139 0.15
103 1141 0.63
103 1144 0.56
103 1146 0.16
103 1154 0.12
103 1161 1.48
103 1163 1.75
103 1181 0.68
103 1196 1.6
103 1210 4.5
108 127 13.07
108 141 34.59
1086 1053 0.1
1086 1065 0.26
1086 1070 0.11
1086 1083 0.2
1086 1084 0.14
1086 1087 0.11
1086 1092 0.11
1086 1098 0.16
1086 1102 0.5
1086 1146 0.81
1086 1160 0.11
1088 1114 100
1114 1094 50.01
1094 1195 50.01
1094 1217 50.01
1094 1248 50.01
1195 1171 50.01
1217 1195 100
1248 1163 1.99
1171 1154 1.68
1171 1161 1.59
1171 1196 1.58
104 146 50.01
104 148 100
104 544 1.5
146 105 66.4
148 146 100
107 1 0.98
107 19 0.66
107 53 0.15
107 112 50.01
107 149 50.01
107 152 0.61
107 154 0.8
107 157 1.67
107 166 1.63
107 183 0.27
107 240 0.27
107 242 0.16
107 247 0.13
107 250 0.17
107 365 0.51
107 374 0.9
107 378 0.14
107 379 0.39
107 380 0.21
107 381 0.82
107 387 0.15
107 403 0.59
107 534 0.21
107 538 0.18
107 542 0.15
107 544 0.25
107 545 0.45
107 546 0.33
107 548 0.13
107 567 0.19
107 581 0.17
107 667 0.35
107 681 0.2
107 683 0.14
107 688 3.46
107 773 0.29
107 781 0.17
107 793 0.21
107 796 0.25
107 797 0.13
107 874 1.08
107 876 0.12
107 883 0.15
107 887 0.71
107 893 0.12
107 910 0.24
107 931 0.47
107 933 0.26
107 964 0.13
107 968 0.22
107 1021 0.15
107 1040 0.16
107 1041 0.4
107 1042 0.69
107 1044 0.36
107 1046 0.36
107 1054 0.71
107 1056 0.19
107 1058 1.36
107 1059 0.25
107 1060 0.16
107 1065 1.21
107 1082 0.22
107 1090 0.14
107 1091 0.92
107 1096 0.23
107 1097 0.8
107 1101 0.12
107 1110 0.34
107 1120 0.22
107 1123 3.47
107 1127 2.56
107 1141 0.12
107 1167 95
107 1297 0.25
107 1298 0.19
112 142 50.01
112 1145 50.01
112 1167 50.01
149 125 10
1120 103 0.22
1120 107 0.35
1120 1090 0.11
1120 1119 0.12
1167 1051 2.08
1167 1064 1.48
1167 1069 1.11
1167 1070 1.52
1167 1073 6.92
1167 1075 1.7
1167 1089 3.1
125 104 0.15
125 105 0.23
125 109 0.16
125 111 0.12
125 113 0.13
125 118 1.08
125 119 0.18
125 120 0.11
125 128 4.7
125 133 0.78
125 135 2.22
125 140 0.23
125 1040 0.12
125 1041 0.19
125 1060 0.18
125 1111 0.9
125 1139 0.19
142 103 1.34
142 104 0.1
142 109 0.92
142 111 1.24
142 113 1.61
142 115 1.54
142 116 1.58
142 118 0.67
142 119 0.17
142 120 0.19
142 128 0.12
142 130 3.94
142 185 0.14
142 887 0.19
142 1043 0.1
142 1052 0.1
142 1056 0.22
142 1058 0.12
142 1062 0.19
1145 1124 50.01
1124 1122 50.01
1122 125 34
109 97 0.12
109 99 0.16
109 103 4.82
109 104 2.71
109 106 0.47
109 107 4.92
109 111 8.3
109 113 8.51
109 115 7.83
109 116 5.71
109 117 0.1
109 119 1.6
109 120 1.21
109 126 50.01
109 128 0.45
109 130 1.87
109 235 0.12
109 534 0.15
109 535 0.1
109 537 0.15
109 581 0.12
109 593 0.76
109 602 1.95
109 626 0.15
109 647 1.1
109 650 0.59
109 773 0.17
109 775 0.11
109 894 0.11
109 912 0.45
109 1040 0.2
109 1041 0.27
109 1042 0.18
109 1043 0.21
109 1044 0.23
109 1046 0.1
109 1048 0.31
109 1051 0.4
109 1052 0.22
109 1053 0.23
109 1054 0.43
109 1056 0.19
109 1058 0.27
109 1059 0.31
109 1060 0.22
109 1061 0.34
109 1062 0.23
109 1063 0.2
109 1064 0.18
109 1065 0.44
109 1066 0.12
109 1069 0.19
109 1070 0.18
109 1073 0.11
109 1075 0.39
109 1079 0.19
109 1080 0.31
109 1082 0.18
109 1083 0.65
109 1084 0.82
109 1087 0.15
109 1089 0.5
109 1090 0.11
109 1091 0.44
109 1092 0.23
109 1095 0.12
109 1096 0.21
109 1097 0.31
109 1098 0.14
109 1099 0.21
109 1101 0.12
109 1102 0.11
109 1106 0.39
109 1108 0.16
109 1110 0.24
109 1111 0.72
109 1117 0.11
109 1119 0.14
109 1127 0.18
109 1129 0.26
109 1131 0.15
109 1135 0.14
109 1150 0.84
109 1162 0.2
109 1163 0.41
109 1168 0.16
109 1208 0.26
126 137 50.01
1208 1127 0.12
137 111 2.43
137 113 2.86
137 115 2.2
137 116 3.13
111 103 4.03
111 104 0.51
111 105 0.12
111 106 0.31
111 107 3.99
111 109 5.38
111 113 5.43
111 115 4.44
111 116 4.52
111 118 0.13
111 119 0.42
113 103 3.98
113 104 0.99
113 106 0.13
113 107 3.4
113 109 6.8
113 111 5.13
113 115 4.32
113 116 4.72
113 117 1.03
113 118 1.46
113 119 0.49
113 120 0.34
113 121 0.45
113 127 0.24
113 128 2.15
113 130 1.82
113 534 0.12
113 535 0.21
113 536 0.13
113 537 0.13
113 541 0.12
113 542 0.36
113 544 0.24
113 546 0.3
113 548 0.19
113 557 0.14
113 581 0.24
113 582 0.11
113 598 0.11
113 602 0.41
113 612 0.29
113 626 0.2
113 631 0.16
113 636 0.52
113 638 0.74
113 641 0.16
113 647 0.68
113 648 0.4
113 650 2.9
113 653 0.55
113 654 4.61
113 655 0.56
113 667 0.14
113 681 0.14
113 773 0.37
113 775 0.33
113 912 0.13
113 1039 0.17
113 1040 0.1
113 1048 0.16
113 1056 0.11
113 1062 0.11
113 1064 0.13
113 1072 0.15
113 1089 0.1
113 1091 0.14
113 1096 0.16
113 1098 0.19
113 1101 0.16
113 1106 0.1
113 1120 40.12
113 1139 0.1
113 1144 0.18
115 103 2.99
115 105 1.47
115 106 0.14
115 107 3.95
115 109 3.92
115 111 4.22
115 113 4.25
115 116 5.19
115 117 0.55
115 119 2.12
115 120 1.76
115 123 0.35
115 130 6.64
115 1039 0.13
115 1040 0.13
115 1041 0.13
115 1042 0.15
115 1044 0.15
115 1048 0.44
115 1051 0.33
115 1052 0.14
115 1053 0.15
115 1054 0.11
115 1058 0.22
115 1064 0.15
115 1065 0.13
115 1066 0.24
115 1067 0.66
115 1069 0.36
115 1072 0.16
115 1073 0.19
115 1079 0.11
115 1085 0.13
115 1087 0.1
115 1097 0.29
115 1101 0.46
115 1127 0.9
115 1128 0.14
115 1138 50.01
115 1150 0.61
115 1216 0.63
1138 111 4.18
1138 113 4.08
1138 115 1.55
1138 116 5.52
116 103 1.17
116 104 0.52
116 105 1.01
116 107 1.13
116 109 1.37
116 111 1.6
116 113 1.32
116 115 2.14
116 118 2.39
116 119 1.23
116 120 0.39
116 121 0.22
116 128 0.15
116 135 0.61
116 140 0.36
116 150 50.01
116 594 0.96
116 1102 0.11
150 111 1.63
150 115 2.19
150 116 1.45
117 1072 0.6
118 104 0.17
118 105 0.12
118 106 0.24
118 107 0.42
118 109 0.24
118 111 0.26
118 113 0.29
118 115 0.41
118 116 0.28
118 119 0.83
118 120 0.12
118 130 0.69
118 140 0.14
119 103 0.79
119 104 0.1
119 106 0.14
119 107 0.19
119 109 0.66
119 111 0.8
119 113 0.53
119 115 0.55
119 116 0.88
119 118 1.3
119 127 1.5
119 128 0.27
119 130 0.46
119 140 3.26
119 1027 0.21
119 1084 0.24
122 101 0.16
122 104 0.21
122 105 0.18
122 106 0.16
122 109 0.32
122 111 0.29
122 113 0.37
122 115 0.17
122 116 0.16
122 117 0.3
122 119 0.13
122 120 0.74
122 127 0.73
122 128 4.37
122 130 1.44
122 138 9.56
122 157 0.12
122 537 0.21
122 629 0.26
122 786 0.11
122 1083 0.17
127 602 1.2
136 104 33.5
136 105 30.31
136 106 19.06
136 107 29.55
136 121 30.93
136 135 30.9
151 681 4.04
152 15 0.34
152 16 0.71
152 17 0.34
152 18 0.56
152 19 0.22
152 23 0.45
152 32 0.69
152 53 0.32
152 72 0.22
152 73 0.22
152 77 0.41
152 97 0.15
152 98 0.26
152 99 1.94
152 103 0.33
152 105 0.3
152 107 0.23
152 109 0.3
152 111 0.3
152 113 0.38
152 115 0.12
152 116 0.25
152 123 0.15
152 128 1.01
152 151 1.57
152 153 1.91
152 154 1.39
152 156 0.23
152 157 0.89
152 160 1
152 163 0.16
152 164 0.33
152 166 0.3
152 168 0.56
152 170 1.04
152 171 0.18
152 172 0.22
152 173 0.77
152 174 32.9
152 176 0.96
152 181 100
152 182 1.17
152 183 0.4
152 184 0.47
152 185 2.51
152 191 0.94
152 206 0.19
152 211 0.29
152 235 0.38
152 237 0.13
152 239 0.23
152 240 0.32
152 241 0.7
152 242 0.32
152 245 0.63
152 246 0.12
152 247 0.2
152 249 0.28
152 251 0.52
152 258 0.55
152 266 0.16
152 268 0.17
152 275 0.12
152 290 0.16
152 293 0.21
152 355 0.12
152 365 0.31
152 374 0.84
152 377 1.12
152 378 0.86
152 380 0.45
152 381 0.1
152 382 0.2
152 385 0.15
152 403 0.76
152 532 3.05
152 533 2.81
152 534 2.3
152 535 0.74
152 536 6.96
152 537 0.37
152 538 1.14
152 541 1.04
152 542 1.42
152 544 1.75
152 545 2.76
152 546 3.06
152 547 1.46
152 548 0.78
152 557 1.07
152 562 0.77
152 563 1.73
152 567 1.66
152 568 2.28
152 581 2.89
152 582 0.11
152 593 0.41
152 594 3.35
152 598 3.48
152 602 3.29
152 605 0.12
152 607 98
152 610 100
152 612 3.63
152 618 0.26
152 619 100
152 626 1.3
152 629 0.31
152 631 0.55
152 636 5.98
152 641 0.13
152 648 2.13
152 650 0.59
152 653 11.85
152 667 4.07
152 681 0.73
152 683 0.73
152 688 0.26
152 707 0.67
152 734 5.93
152 738 100
152 746 0.36
152 773 2.23
152 775 1.24
152 781 1.92
152 782 0.15
152 783 0.12
152 786 1.09
152 787 0.17
152 788 0.11
152 796 0.37
152 797 0.52
152 798 1
152 800 0.13
152 807 0.57
152 808 0.11
152 810 2.06
152 818 1
152 832 1
152 848 1
152 876 0.17
152 881 0.12
152 883 0.23
152 885 0.26
152 887 0.28
152 893 0.11
152 895 0.12
152 909 100
152 910 1.5
152 911 0.15
152 912 0.13
152 923 0.61
152 924 0.62
152 925 0.52
152 926 1.15
152 963 1.4
152 968 0.3
152 992 1.83
152 993 0.12
152 994 0.08
152 995 2.14
152 1000 0.49
152 1005 5.89
152 1035 1.1
152 1039 0.34
152 1040 1.22
152 1041 1.77
152 1042 0.45
152 1043 0.56
152 1044 1.36
152 1046 0.37
152 1048 0.49
152 1051 0.24
152 1052 2.43
152 1053 0.29
152 1054 0.5
152 1056 1.14
152 1058 0.52
152 1059 0.33
152 1060 3.56
152 1061 0.33
152 1062 0.36
152 1063 0.47
152 1064 3.21
152 1065 0.28
152 1066 0.45
152 1067 0.38
152 1069 0.47
152 1070 0.17
152 1071 0.35
152 1072 0.47
152 1073 0.31
152 1075 4.56
152 1079 0.4
152 1080 0.49
152 1081 0.28
152 1082 0.15
152 1083 0.44
152 1084 0.25
152 1085 6.21
152 1086 0.23
152 1087 0.35
152 1089 0.57
152 1090 0.45
152 1091 0.23
152 1092 0.6
152 1095 0.43
152 1096 0.28
152 1097 0.34
152 1098 0.27
152 1099 0.16
152 1101 0.95
152 1102 0.62
152 1106 0.73
152 1108 0.4
152 1110 0.79
152 1117 0.28
152 1119 0.51
152 1120 0.55
152 1123 0.66
152 1125 0.16
152 1126 0.4
152 1127 0.27
152 1130 6.84
152 1131 0.22
152 1132 0.45
152 1134 0.4
152 1135 0.58
152 1136 0.62
152 1139 0.15
152 1141 0.27
152 1146 0.23
152 1147 0.17
152 1150 0.2
152 1154 0.27
152 1159 0.84
152 1160 1.28
152 1169 0.12
152 1186 0.23
152 1216 0.2
152 1276 50.01
152 1297 0.46
152 1298 0.13
77 61 5.75
171 180 4.3
172 180 5.5
174 175 100
181 1000 0.27
355 248 2.8
355 250 0.05
355 321 100
355 325 16.75
355 326 100
355 333 30.79
607 610 51
610 619 98
610 738 51
619 1000 0.06
738 536 0.62
909 1000 0.3
1276 1000 0.18
321 355 0.12
325 250 0.01
326 355 0.59
333 250 0.01
153 1 0.15
153 28 0.11
153 97 0.82
153 98 0.73
153 99 1.02
153 117 0.13
153 151 0.91
153 152 1.67
153 154 1.16
153 155 100
153 156 0.53
153 157 0.86
153 164 0.59
153 168 1.17
153 169 100
153 170 0.22
153 173 0.61
153 174 22.3
153 176 0.41
153 182 0.89
153 183 0.13
153 185 7.34
153 189 0.43
153 191 0.21
153 232 3.52
153 235 0.16
153 239 0.13
153 240 0.13
153 241 0.12
153 242 0.12
153 245 0.25
153 246 0.14
153 247 0.15
153 249 0.19
153 251 0.14
153 255 0.11
153 266 0.2
153 275 0.17
153 293 0.19
153 323 0.1
153 374 0.17
153 380 0.16
153 403 0.11
153 533 1.3
153 534 0.48
153 535 0.48
153 536 0.55
153 538 0.37
153 541 0.15
153 542 0.38
153 544 0.34
153 545 0.79
153 546 0.65
153 548 0.83
153 557 0.14
153 562 0.3
153 563 1.38
153 567 0.26
153 568 0.94
153 581 0.66
153 582 0.14
153 594 0.59
153 598 0.34
153 602 3.05
153 612 1.4
153 626 0.77
153 631 2.7
153 636 3.92
153 638 0.71
153 667 1.26
153 681 0.26
153 683 0.14
153 688 0.51
153 746 0.32
153 773 0.38
153 775 0.46
153 782 0.37
153 784 0.1
153 794 1
153 815 1
153 818 0.21
153 832 0.29
153 874 0.11
153 893 0.14
153 910 0.15
153 912 0.11
153 923 0.12
153 964 0.15
153 993 2.13
153 994 0.13
153 999 0.49
153 1039 5.08
153 1040 0.99
153 1041 1.1
153 1042 0.86
153 1043 0.8
153 1044 0.98
153 1046 1.22
153 1048 0.79
153 1051 0.55
153 1052 1.54
153 1053 0.8
153 1054 0.8
153 1056 0.91
153 1058 0.77
153 1059 0.84
153 1060 1.01
153 1061 0.69
153 1062 0.84
153 1063 0.68
153 1064 1.07
153 1065 0.66
153 1066 0.81
153 1067 0.82
153 1069 0.89
153 1070 0.63
153 1071 0.71
153 1072 0.74
153 1073 0.74
153 1075 0.82
153 1079 0.63
153 1080 0.61
153 1081 0.59
153 1082 0.6
153 1083 0.6
153 1084 0.71
153 1085 0.68
153 1086 0.65
153 1087 0.69
153 1089 0.73
153 1090 0.81
153 1091 0.59
153 1092 0.63
153 1095 0.42
153 1096 0.89
153 1097 0.62
153 1098 0.68
153 1099 0.49
153 1101 0.7
153 1102 0.72
153 1106 0.86
153 1108 0.33
153 1109 0.22
153 1110 1.09
153 1111 0.76
153 1116 0.66
153 1117 0.73
153 1119 0.75
153 1120 0.17
153 1123 0.56
153 1126 0.4
153 1127 2.64
153 1128 0.14
153 1130 0.56
153 1131 1.56
153 1132 0.48
153 1134 0.86
153 1135 1.17
153 1136 0.57
153 1139 0.68
153 1141 0.52
153 1144 1.23
153 1146 0.72
153 1147 0.8
153 1150 0.28
153 1151 0.44
153 1154 0.27
153 1158 0.64
153 1159 0.47
153 1160 0.7
153 1163 0.43
153 1165 0.31
153 1168 0.15
153 1169 0.19
153 1175 0.15
153 1177 0.17
153 1186 0.11
153 1216 0.57
153 1224 0.35
153 1244 0.1
155 174 22
155 324 19.84
155 684 100
155 707 3.01
155 719 80
155 742 98
155 818 0.01
155 1039 2.65
155 1105 50.01
155 1127 1.48
155 1296 100
169 742 100
169 815 0.05
323 255 5
1224 1056 0.11
1224 1066 0.16
1224 1098 0.13
1224 1151 1.39
1224 1176 1.29
324 255 0.03
684 245 5
684 602 5.77
684 810 7.66
684 815 1.98
684 818 4.73
684 993 1.74
684 998 2.16
684 999 1.72
719 818 0.01
719 993 0.11
742 611 98.07
1105 1296 50.01
1176 1146 0.25
1296 993 0.09
1296 998 0.05
611 684 100
154 164 0.27
154 176 0.11
154 548 3.26
154 786 0.12
156 72 48.6
157 1 0.65
157 20 0.15
157 53 0.66
157 70 0.19
157 94 3.03
157 151 0.19
157 153 0.33
157 154 0.17
157 160 0.23
157 163 0.16
157 164 0.14
157 168 0.15
157 170 0.16
157 176 0.15
157 182 0.51
157 183 0.29
157 184 0.75
157 185 0.62
157 186 2.62
157 191 0.15
157 222 0.1
157 232 1.27
157 235 0.21
157 240 0.12
157 309 0.52
157 365 0.17
157 366 0.35
157 374 0.3
157 376 0.13
157 377 0.25
157 378 0.26
157 380 0.29
157 382 0.31
157 385 0.31
157 534 0.24
157 535 0.67
157 536 0.25
157 538 0.24
157 541 0.51
157 542 0.65
157 544 1.64
157 545 0.71
157 547 0.11
157 557 0.11
157 562 0.95
157 581 0.12
157 602 0.15
157 734 0.32
157 786 0.14
157 790 0.13
157 793 0.12
157 796 0.26
157 799 0.17
157 807 0.73
157 817 0.33
157 818 2.22
157 822 2.58
157 829 1.4
157 857 0.14
157 874 0.19
157 877 0.25
157 879 0.65
157 881 0.22
157 882 0.2
157 883 0.22
157 885 0.13
157 887 0.12
157 893 0.11
157 895 0.21
157 896 1.55
157 910 0.1
157 911 0.16
157 912 0.25
157 924 0.24
157 925 0.28
157 963 0.29
157 968 0.34
157 970 0.11
157 971 0.21
157 973 0.22
157 992 0.18
157 1019 0.4
157 1020 0.91
157 1022 1.19
157 1069 0.12
157 1072 0.18
157 1127 0.26
157 1244 1.85
157 1257 50.01
829 230 0.87
829 794 0.22
829 795 0.12
829 830 0.46
829 867 4.62
1257 1266 50.01
1266 94 3.03
160 657 22.89
163 174 3.41
163 180 7.39
164 17 0.16
164 26 1.51
164 95 0.47
164 151 0.14
164 152 0.1
164 153 0.11
164 168 1.58
164 170 0.32
164 173 0.82
164 176 0.21
164 242 0.18
164 258 0.15
164 784 0.16
164 785 0.14
164 786 0.3
164 881 0.21
164 963 0.48
166 648 1.44
168 151 0.15
168 152 0.1
168 153 0.13
168 176 0.18
168 258 0.12
168 563 0.37
168 681 0.11
168 832 0.28
168 885 0.19
168 1026 0.2
168 1065 0.22
173 179 100
179 173 0.16
179 734 0.31
175 1035 1.2
176 683 0.27
180 151 0.34
180 152 0.54
180 153 0.59
180 154 0.42
180 160 0.55
180 163 0.17
180 164 0.21
180 168 0.2
180 170 0.3
180 171 0.16
180 172 0.3
180 176 0.16
180 885 0.14
180 912 0.16
180 968 0.22
180 1067 0.23
182 494 100
494 385 2
183 232 0.19
183 235 0.2
183 239 0.21
183 245 0.2
183 248 0.15
183 365 0.28
183 366 0.41
183 378 0.16
183 380 0.16
183 544 0.11
183 818 0.25
183 874 0.17
183 924 0.13
183 925 0.15
183 926 0.17
183 992 0.26
183 994 0.14
184 168 0.11
184 185 0.12
184 191 0.12
185 1 0.82
185 8 0.88
185 16 0.15
185 17 0.23
185 32 3.56
185 53 1.1
185 94 1.61
185 97 0.44
185 98 0.25
185 99 0.45
185 101 0.29
185 102 0.46
185 111 0.27
185 115 0.12
185 116 0.21
185 151 0.38
185 152 1
185 153 0.23
185 154 0.16
185 166 0.18
185 173 0.99
185 182 4.4
185 183 1.82
185 184 1.93
185 203 100
185 206 0.36
185 212 100
185 214 100
185 232 1.29
185 235 0.88
185 237 0.25
185 239 0.21
185 240 0.45
185 241 0.21
185 242 0.66
185 245 0.35
185 247 0.26
185 249 5.02
185 251 0.21
185 255 0.13
185 258 0.58
185 266 0.71
185 309 0.13
185 365 0.24
185 374 0.45
185 376 0.22
185 377 0.43
185 378 0.34
185 379 0.16
185 380 0.4
185 382 1.07
185 403 0.85
185 533 0.46
185 534 0.23
185 535 2.17
185 536 1.36
185 537 0.17
185 538 0.47
185 541 0.35
185 542 3.04
185 544 2
185 545 1.11
185 546 0.4
185 547 0.29
185 548 0.48
185 557 1.03
185 562 0.24
185 563 2.65
185 567 0.12
185 568 0.88
185 581 0.58
185 582 3.96
185 593 0.11
185 594 1.25
185 598 8.11
185 602 0.27
185 612 0.76
185 618 0.34
185 629 0.14
185 631 11.04
185 650 1.76
185 653 3.06
185 667 2.63
185 681 0.26
185 683 0.16
185 688 0.75
185 707 0.52
185 727 2
185 734 0.31
185 746 2
185 758 9.56
185 773 0.22
185 775 0.36
185 781 0.65
185 782 0.18
185 784 0.79
185 786 0.46
185 787 0.19
185 789 0.21
185 793 0.16
185 794 1
185 796 0.52
185 797 0.7
185 804 0.16
185 807 0.23
185 818 0.76
185 835 0.64
185 838 25.13
185 848 1.18
185 876 0.14
185 877 0.18
185 881 0.16
185 882 0.36
185 883 0.17
185 885 0.31
185 887 0.45
185 893 0.25
185 910 0.43
185 912 0.92
185 923 0.62
185 924 0.5
185 925 0.27
185 926 0.32
185 931 0.18
185 963 0.15
185 964 0.84
185 971 2.41
185 992 0.12
185 993 0.33
185 994 3.52
185 996 0.11
185 1020 0.24
185 1022 1.24
185 1039 1.76
185 1040 0.57
185 1041 0.56
185 1042 0.9
185 1043 0.54
185 1044 0.67
185 1046 1.04
185 1048 1.03
185 1051 0.56
185 1052 0.45
185 1053 0.69
185 1054 0.93
185 1056 1.01
185 1058 0.66
185 1059 1.04
185 1060 0.7
185 1061 0.37
185 1062 1.43
185 1063 0.55
185 1064 1.58
185 1065 0.75
185 1066 0.77
185 1067 2.76
185 1069 1.55
185 1070 0.38
185 1071 0.42
185 1072 0.54
185 1073 1.13
185 1075 0.98
185 1079 0.35
185 1080 0.41
185 1081 0.25
185 1082 0.43
185 1083 0.53
185 1084 0.4
185 1085 0.22
185 1086 0.23
185 1087 1.09
185 1089 0.59
185 1090 0.46
185 1091 0.3
185 1092 0.77
185 1095 0.55
185 1096 0.34
185 1097 0.81
185 1098 0.77
185 1099 0.17
185 1101 0.43
185 1102 0.34
185 1106 1.03
185 1108 0.24
185 1109 0.27
185 1110 1.72
185 1111 0.4
185 1116 0.55
185 1117 0.2
185 1119 0.61
185 1120 0.35
185 1123 0.43
185 1125 0.23
185 1126 0.57
185 1127 2.23
185 1128 0.58
185 1130 0.14
185 1131 0.35
185 1132 0.29
185 1134 0.95
185 1135 0.57
185 1136 0.6
185 1141 0.3
185 1142 0.11
185 1144 1.07
185 1146 1.15
185 1147 0.24
185 1150 0.39
185 1151 1.66
185 1153 0.28
185 1154 0.54
185 1158 0.89
185 1159 0.54
185 1160 0.82
185 1161 0.58
185 1163 0.77
185 1168 0.98
185 1169 0.23
185 1175 0.16
185 1176 0.87
185 1181 0.17
185 1198 0.1
203 212 100
212 207 100
214 203 100
727 638 9.26
838 811 0.17
207 994 0.03
399 387 34.4
186 208 50
186 225 100
186 226 100
208 200 45
225 226 100
226 208 50
200 796 0.01
188 221 10
221 233 6.7
189 3 50
189 4 51.1
189 6 51
6 3 1
191 1 0.3
191 16 0.11
191 23 0.3
191 53 0.64
191 73 0.63
191 97 0.11
191 98 0.42
191 99 2.83
191 151 0.19
191 153 0.35
191 154 0.19
191 160 0.31
191 166 0.13
191 168 0.47
191 170 0.1
191 173 0.13
191 176 0.19
191 182 0.21
191 183 1.1
191 184 1.37
191 186 2.64
191 189 0.33
191 206 0.53
191 211 0.14
191 220 100
191 231 100
191 232 1.05
191 235 0.96
191 238 0.5
191 239 1.31
191 240 0.6
191 241 0.55
191 242 0.48
191 245 0.29
191 246 0.17
191 247 0.98
191 250 0.13
191 251 0.19
191 254 0.12
191 255 2.38
191 258 2.46
191 259 0.11
191 309 0.14
191 365 1.05
191 366 0.22
191 369 0.19
191 374 0.88
191 376 0.15
191 377 0.95
191 378 0.96
191 379 0.26
191 380 0.7
191 381 0.52
191 382 0.86
191 385 0.51
191 387 0.22
191 391 6
191 396 100
191 403 0.84
191 449 1.04
191 483 5.57
191 498 57.02
191 533 0.27
191 534 0.43
191 535 0.28
191 536 0.64
191 538 0.33
191 541 0.15
191 542 0.12
191 545 0.67
191 546 0.43
191 548 0.49
191 557 0.23
191 563 0.65
191 567 0.33
191 568 0.37
191 581 0.86
191 594 0.63
191 650 3.96
191 654 0.69
191 667 0.31
191 681 1.72
191 683 0.16
191 707 0.1
191 773 0.22
191 775 0.25
191 781 0.22
191 783 0.15
191 784 0.12
191 793 0.37
191 795 0.13
191 796 3.06
191 797 0.55
191 799 0.43
191 803 0.39
191 804 0.16
191 807 1.22
191 808 0.26
191 818 0.8
191 822 0.17
191 824 98
191 829 0.55
191 832 0.83
191 835 0.23
191 837 100
191 848 0.17
191 857 0.85
191 874 0.49
191 876 0.14
191 877 0.13
191 881 0.18
191 882 0.26
191 883 0.15
191 885 0.21
191 887 0.24
191 893 0.45
191 894 0.12
191 895 0.19
191 910 0.42
191 911 0.17
191 912 0.54
191 923 0.75
191 924 1.36
191 925 0.98
191 926 0.67
191 931 0.83
191 933 0.35
191 941 100
191 963 0.32
191 964 0.8
191 968 0.44
191 992 0.16
191 993 0.12
191 994 0.13
191 995 0.48
191 996 0.12
191 998 0.19
191 1000 0.31
191 1003 64.8
191 1019 0.38
191 1020 0.69
191 1021 0.6
191 1022 0.31
191 1027 0.12
191 1040 0.13
191 1042 0.31
191 1044 0.44
191 1046 0.67
191 1048 1.5
191 1051 0.41
191 1053 0.63
191 1058 0.37
191 1059 0.59
191 1060 0.26
191 1064 0.51
191 1065 0.34
191 1066 0.28
191 1067 0.13
191 1075 0.33
191 1083 3.17
191 1086 3.98
191 1087 3.68
191 1089 0.23
191 1091 0.58
191 1096 0.19
191 1097 0.12
191 1098 0.38
191 1099 1.78
191 1101 0.38
191 1110 1
191 1117 0.26
191 1127 2.28
191 1130 0.51
191 1133 0.11
191 1135 0.12
191 1136 2.29
191 1139 0.19
191 1141 2.75
191 1151 0.17
191 1154 5.66
191 1162 1.19
191 1163 0.18
191 1183 50.01
191 1186 0.3
191 1192 0.29
191 1218 85
191 1278 100
191 1303 0.15
191 1305 0.16
220 231 81.1
231 191 8.58
231 955 100
396 397 1.72
498 396 99.99
498 397 50.01
498 489 99
824 796 0.03
837 796 0.04
941 998 9.02
1003 998 0.17
1003 1014 2.5
1183 1048 2.92
1183 1065 2.31
1183 1083 3.16
1183 1086 3.96
1183 1099 1.83
1183 1136 2.29
1183 1141 2.76
1183 1192 2.23
1183 1218 50.01
1183 1291 50.01
1218 1278 50.01
1278 1154 2.83
1305 1300 30.08
397 391 6
397 483 5
489 396 99.99
489 397 98.27
955 255 5.93
1291 1154 1.69
206 534 18
862 184 0.18
862 238 0.2
862 239 0.15
862 385 0.3
862 538 0.22
862 825 0.39
862 835 0.12
216 23 0.14
216 66 0.31
216 99 0.93
216 130 1.54
216 152 0.13
216 153 0.13
216 182 1.36
216 183 1.43
216 184 1.44
216 185 1.24
216 186 1.79
216 189 0.17
216 191 1.72
216 232 0.72
216 235 1.08
216 238 0.25
216 239 0.33
216 240 0.87
216 241 0.55
216 242 0.81
216 245 0.79
216 247 0.36
216 365 0.68
216 366 0.29
216 369 0.14
216 374 0.82
216 377 0.34
216 378 0.92
216 380 0.75
216 381 0.16
216 382 0.77
216 403 0.71
216 533 0.16
216 535 0.25
216 537 0.11
216 538 0.3
216 541 0.19
216 542 0.2
216 548 0.11
216 557 0.94
216 562 0.46
216 563 0.38
216 594 0.22
216 667 0.18
216 683 0.1
216 773 0.21
216 781 0.15
216 782 0.31
216 784 0.12
216 786 0.32
216 793 0.39
216 794 0.15
216 796 0.75
216 797 0.23
216 802 0.11
216 825 0.1
216 874 0.32
216 881 0.12
216 883 0.11
216 893 0.25
216 910 0.15
216 911 0.13
216 923 0.52
216 924 0.87
216 925 0.61
216 926 0.39
216 963 0.1
216 964 0.27
216 968 0.49
216 994 0.1
216 996 0.26
216 1019 0.11
216 1022 0.14
216 1027 0.22
216 1060 0.19
216 1134 1.65
216 1135 0.53
216 1160 0.66
223 229 100
223 927 0.66
229 927 0.57
222 223 2.1
230 188 93.21
230 216 54.44
230 233 73
230 285 15
230 387 1.87
230 864 25
285 308 99.84
285 314 99.99
864 840 5.46
308 295 98.4
314 295 1.6
314 308 0.16
840 857 0.13
295 266 0.15
232 1 0.22
232 101 0.12
232 153 0.14
232 160 0.21
232 166 0.18
232 173 0.26
232 182 0.86
232 183 0.8
232 184 0.18
232 185 1.04
232 186 0.51
232 189 0.13
232 191 1.25
232 235 0.49
232 237 0.12
232 239 0.12
232 240 0.16
232 241 0.22
232 242 0.16
232 245 0.17
232 259 0.15
232 365 0.55
232 366 0.1
232 369 0.31
232 374 0.2
232 380 0.24
232 382 0.12
232 385 0.46
232 387 0.25
232 403 0.22
232 534 0.16
232 536 0.17
232 546 0.54
232 547 0.16
232 563 0.21
232 602 0.31
232 612 0.22
232 782 0.29
232 796 0.11
232 807 0.1
232 808 0.19
232 822 0.32
232 835 0.1
232 857 0.37
232 912 0.23
232 924 0.31
232 925 0.18
232 926 0.17
232 963 0.21
232 992 0.1
232 994 0.12
232 996 0.26
232 1027 0.13
276 248 8
276 254 5
276 288 99.9
276 311 10.06
276 313 100
288 276 31.42
311 279 93.45
313 259 5.24
279 276 0.42
279 311 3.26
233 234 100
234 216 10
187 195 0.5
195 796 0.35
235 73 0.18
235 182 0.26
235 183 0.22
235 184 0.29
235 185 0.26
235 195 94.69
235 196 94.69
235 199 94.69
235 200 52.08
235 202 25.53
235 204 94.69
235 205 91.9
235 227 94.69
235 232 0.11
235 239 0.13
235 240 0.25
235 241 0.24
235 242 0.26
235 247 0.13
235 255 0.27
235 374 0.21
235 377 0.21
235 378 0.23
235 380 0.23
235 381 0.13
235 382 0.25
235 385 0.11
235 403 0.21
235 681 0.27
235 793 0.14
235 795 0.25
235 796 4.81
235 797 0.22
235 800 0.15
235 803 0.12
235 807 0.16
235 923 0.12
235 924 0.18
235 925 0.23
235 926 0.11
235 992 0.12
196 202 72.56
196 796 0.11
199 202 1.79
199 796 1.6
202 204 100
202 796 0.01
204 796 0.01
205 195 99.5
205 196 10
205 199 100
205 200 55
205 202 25.53
205 204 100
205 208 50
205 227 100
205 796 0.35
227 796 0.1
237 238 20
238 53 0.18
238 101 0.24
238 184 0.19
238 232 0.15
238 237 0.83
238 247 0.12
238 365 0.52
238 366 0.82
238 369 1.09
238 382 0.1
238 541 0.11
238 563 0.16
238 594 0.32
238 746 0.16
238 797 0.11
238 874 0.32
238 963 0.16
238 964 0.55
238 968 0.15
238 970 0.23
238 971 0.26
238 994 0.26
238 996 0.17
238 1019 0.66
238 1021 0.13
238 1022 0.35
238 1026 0.47
238 1027 1.88
239 243 99.97
239 244 18.39
239 252 85.98
243 244 99.76
244 281 22.5
252 244 22.09
281 269 1.1
269 287 8.44
287 285 0.77
240 242 1.02
240 281 10
240 993 9.84
241 53 0.13
241 73 0.17
241 182 0.11
241 184 0.12
241 185 0.18
241 191 0.15
241 239 0.32
241 240 0.38
241 242 0.36
241 245 0.51
241 246 0.29
241 247 0.27
241 249 0.93
241 250 0.39
241 254 0.21
241 255 0.57
241 256 0.13
241 258 0.38
241 259 0.13
241 266 0.93
241 268 0.71
241 275 0.4
241 276 0.2
241 278 100
241 290 0.22
241 293 0.22
241 309 0.21
241 316 100
241 327 99.99
241 330 100
241 340 88.51
241 341 100
241 349 100
241 350 99.95
241 355 0.38
241 361 100
241 362 98
241 366 0.3
241 374 0.11
241 377 0.15
241 380 0.15
241 382 0.13
241 403 0.12
241 534 0.33
241 536 0.74
241 538 0.52
241 542 0.33
241 544 0.41
241 545 0.13
241 546 0.53
241 547 0.35
241 548 0.32
241 563 2.9
241 582 0.16
241 650 0.18
241 681 0.17
241 683 0.17
241 715 98
241 716 100
241 723 100
241 732 100
241 796 0.17
241 803 0.25
241 807 0.15
241 907 0.26
241 924 0.12
241 964 0.25
241 992 0.18
241 993 0.1
241 994 0.48
241 995 0.32
241 997 100
241 998 0.45
241 1000 1.92
241 1001 0.31
241 1005 3.8
256 241 0.03
256 278 20
256 330 99.99
256 332 74
256 349 99.99
278 256 0.02
316 241 0.02
316 327 0.01
316 340 19.95
316 350 0.05
327 241 0.01
330 256 0.01
340 250 0.96
341 340 10.17
349 246 0.04
349 309 0.02
349 355 0.01
350 361 30.36
361 382 1.5
361 997 99
362 278 58.8
715 716 51
716 621 100
716 723 100
716 732 98
723 534 2
723 536 0.74
723 544 0.37
723 683 4.43
723 773 2
732 621 98
997 1001 0.97
332 256 0.01
621 723 98
242 85 100
242 102 5
242 239 0.25
242 240 0.32
242 241 0.22
242 245 0.33
242 246 0.19
242 247 0.26
242 249 0.18
242 250 0.2
242 251 0.38
242 254 0.13
242 255 0.42
242 259 0.27
242 266 0.66
242 268 0.42
242 275 0.22
242 281 22.5
242 293 0.22
242 309 0.15
242 335 100
242 339 100
242 342 99.99
242 344 100
242 345 89
242 348 100
242 353 0.02
242 355 0.11
242 356 100
242 357 100
242 536 0.12
85 345 11
335 242 0.05
335 262 2.77
335 357 0.01
339 239 0.09
339 242 0.17
342 247 4.6
342 357 99.99
344 85 100
345 266 0.19
345 339 99.99
345 353 0.02
348 247 0.55
353 250 0.05
356 250 4.56
357 239 0.29
262 247 0.01
245 249 55
245 305 100
305 245 0.14
246 247 7.77
246 248 40.47
246 253 99.99
246 261 24.83
246 296 100
246 297 100
246 302 100
246 312 100
246 315 100
246 320 98
246 346 100
246 354 100
246 360 100
253 297 0.01
253 360 5
296 261 0.7
297 261 0.01
297 354 100
297 360 95
302 296 99.99
312 315 0.01
315 296 0.01
315 312 0.01
320 261 0.55
346 248 32.07
354 247 7.77
360 248 4.5
247 303 100
303 992 9.5
304 309 0.15
248 260 100
248 266 15
248 283 100
260 248 0.01
283 248 0.07
263 261 0.5
337 261 0.23
338 250 0.09
250 286 100
250 289 100
250 329 100
286 289 100
289 810 2.02
329 250 4.88
251 281 22.5
254 239 20.01
255 239 0.12
255 240 0.12
255 241 0.11
255 242 0.14
255 245 0.16
255 246 0.15
255 251 0.16
255 258 0.31
255 259 0.18
255 266 0.23
255 268 0.21
255 276 0.14
255 355 0.17
347 263 80
258 241 0.2
259 239 0.26
259 240 0.22
259 241 0.14
259 242 0.14
259 245 0.14
259 247 0.12
259 249 0.18
259 251 0.71
259 255 0.33
259 258 0.26
259 266 0.9
259 268 0.2
259 275 0.29
259 276 5
259 293 0.33
259 309 0.26
259 323 0.13
259 338 48.96
259 355 0.11
259 359 100
259 995 3.5
259 1005 0.15
359 995 2.49
272 298 20
272 300 4.54
272 363 27.27
298 299 99.99
299 246 0.15
299 249 0.13
299 255 0.17
299 266 0.18
299 268 0.1
299 272 0.26
299 275 0.43
300 272 5.04
300 317 3.02
363 261 5.5
317 300 26.78
317 318 32.6
317 319 31.91
318 317 4.73
319 300 5.78
319 317 5
261 266 0.5
266 270 100
266 284 13.45
270 266 11
284 268 0.16
268 240 0.12
268 241 0.11
268 245 0.42
268 249 0.31
268 250 0.15
268 256 0.12
268 266 0.29
268 293 0.54
268 294 99.99
268 322 99.99
268 334 99.99
268 355 0.1
268 996 0.16
294 268 3.22
322 268 0.25
334 268 0.19
273 310 100
277 245 0.13
277 251 0.21
277 259 0.11
277 266 0.18
277 268 0.16
310 309 0.1
275 328 100
275 336 100
328 275 0.17
336 250 0.34
309 274 50
309 277 30
309 304 0.02
309 352 99.99
309 806 3.09
274 301 0.01
352 806 1.95
301 276 3.5
365 366 0.33
366 368 33.7
366 370 0.13
366 371 15
366 1019 5.4
368 365 6.45
368 370 4.5
368 372 11.68
371 365 4.16
371 366 1.06
369 101 0.24
369 189 1.01
369 232 0.13
369 365 0.88
369 366 0.5
369 1019 0.25
369 1027 0.12
370 365 30.4
374 44 17
374 375 95.7
374 388 1
375 521 100
521 374 2
376 388 3
377 71 100
377 419 98
377 999 19.19
71 999 19.19
419 71 98
378 337 51
379 73 1.98
379 378 1
379 382 1.27
379 404 15
404 1056 0.16
404 1060 0.14
404 1065 0.1
404 1111 0.43
404 1119 0.17
404 1120 0.12
404 1123 0.14
404 1127 0.99
404 1130 0.22
404 1135 0.28
404 1151 1.35
404 1161 0.57
404 1163 0.16
404 1187 50.01
1187 1212 50.01
1212 1151 1.73
1212 1162 1.56
380 1 0.16
380 53 0.26
380 73 0.51
380 76 47
380 98 2.35
380 102 0.24
380 156 20.65
380 157 0.24
380 162 99.99
380 168 0.89
380 183 0.32
380 191 0.46
380 232 0.21
380 235 0.15
380 239 0.14
380 240 0.15
380 241 0.21
380 242 0.23
380 245 0.93
380 258 0.17
380 275 0.16
380 355 0.16
380 369 0.3
380 376 0.12
380 377 0.2
380 378 0.85
380 379 0.1
380 381 0.22
380 382 0.75
380 385 0.53
380 387 0.57
380 403 6.05
380 406 100
380 449 4.12
380 491 100
380 511 98
380 533 0.29
380 534 0.49
380 535 0.19
380 536 0.3
380 538 0.12
380 541 0.32
380 542 0.25
380 545 0.21
380 546 0.32
380 548 0.12
380 567 0.17
380 568 0.31
380 581 0.45
380 602 0.29
380 615 100
380 647 7.07
380 650 0.29
380 653 0.19
380 667 0.24
380 683 0.14
380 688 0.22
380 707 0.31
380 746 0.77
380 761 100
380 773 0.27
380 775 0.26
380 781 0.17
380 786 0.19
380 787 0.21
380 789 0.41
380 790 0.61
380 793 0.19
380 794 0.1
380 796 0.51
380 797 0.24
380 799 0.25
380 807 0.39
380 808 0.19
380 812 98.96
380 818 0.39
380 822 0.46
380 830 0.25
380 832 0.88
380 835 0.47
380 848 0.17
380 857 0.34
380 862 0.23
380 872 4.5
380 885 0.6
380 887 0.18
380 888 0.24
380 893 0.43
380 900 100
380 907 0.33
380 910 0.13
380 912 0.49
380 919 100
380 923 0.24
380 924 0.2
380 925 0.15
380 926 0.14
380 963 0.16
380 968 0.45
380 1019 0.11
380 1039 0.59
380 1040 0.16
380 1041 0.12
380 1042 0.13
380 1043 0.22
380 1044 0.21
380 1046 0.1
380 1053 0.1
380 1054 0.5
380 1056 0.17
380 1058 0.25
380 1059 0.32
380 1067 1.69
380 1069 0.52
380 1070 0.12
380 1079 0.3
380 1091 0.62
380 1097 0.16
380 1102 0.12
380 1104 50.01
380 1127 2.8
380 1141 1.29
162 647 7.22
406 1127 2.68
491 162 10
511 406 100
615 700 98
761 615 98
812 811 2.83
872 800 31.42
900 879 0.93
919 162 46.84
1104 1141 1.28
700 671 5.77
671 626 8.4
381 1 0.25
381 53 0.42
381 72 0.2
381 73 0.8
381 94 0.11
381 111 0.14
381 134 0.13
381 151 0.14
381 153 0.12
381 176 0.17
381 183 0.79
381 184 0.46
381 191 0.92
381 232 0.79
381 235 0.65
381 239 0.91
381 240 0.72
381 241 0.72
381 242 0.71
381 245 1.2
381 246 0.23
381 247 0.55
381 248 0.3
381 255 0.73
381 258 0.17
381 266 0.32
381 268 0.2
381 290 0.22
381 309 0.16
381 355 0.17
381 365 0.57
381 366 0.48
381 376 0.1
381 377 1.62
381 378 2
381 379 1.26
381 380 1.91
381 382 1.86
381 383 100
381 385 1.44
381 393 97.78
381 400 94
381 403 1.59
381 407 25
381 408 25
381 413 25.5
381 414 25
381 416 25
381 418 25
381 420 25
381 422 25
381 423 25.05
381 425 25
381 427 25
381 430 25
381 431 25
381 433 25
381 439 25
381 440 25
381 442 25
381 443 25
381 446 25
381 448 25
381 449 3.08
381 450 25
381 451 25
381 456 100
381 459 25
381 460 25
381 462 25
381 464 25
381 466 25
381 530 25
381 533 0.53
381 534 0.78
381 535 0.51
381 536 0.97
381 537 0.21
381 538 0.53
381 541 0.96
381 542 0.96
381 544 0.56
381 545 0.52
381 546 2.1
381 547 0.73
381 548 0.26
381 557 0.37
381 562 0.17
381 563 0.46
381 567 0.45
381 568 0.13
381 582 8.13
381 598 0.31
381 612 0.23
381 654 0.49
381 667 0.5
381 681 0.24
381 683 0.51
381 746 0.56
381 773 0.77
381 775 0.58
381 781 0.66
381 782 0.16
381 786 0.16
381 793 0.56
381 796 0.62
381 797 0.3
381 799 0.38
381 803 0.18
381 804 0.24
381 807 0.22
381 808 0.75
381 810 0.17
381 818 1.18
381 832 0.47
381 835 0.36
381 857 1.49
381 869 0.14
381 874 0.18
381 910 0.57
381 911 0.33
381 912 0.73
381 923 0.4
381 924 0.76
381 925 0.76
381 926 0.75
381 933 0.16
381 992 0.35
381 993 1
381 996 10.81
381 1020 0.15
381 1026 0.12
381 1039 0.19
381 1040 0.11
381 1041 0.17
381 1042 0.17
381 1043 0.13
381 1044 0.24
381 1046 0.15
381 1053 0.14
381 1058 0.11
381 1065 0.31
381 1066 0.27
381 1067 0.13
381 1075 0.45
381 1083 0.48
381 1084 0.55
381 1089 0.42
381 1097 0.26
381 1098 0.35
381 1101 0.7
381 1110 0.88
381 1127 0.93
381 1130 1.04
383 378 1
383 449 4
383 797 0.07
393 167 100
393 378 1
393 388 0.81
393 456 100
393 519 100
393 620 98
393 786 1.81
393 797 0.02
400 170 0.24
400 385 2
407 525 4
407 526 2
408 526 5
413 525 4
413 526 3
414 525 3
414 526 3
416 525 3
416 526 5
418 525 2
418 526 2
420 525 4
420 526 4.79
422 525 2
422 526 3
423 525 3
423 526 3
425 525 2
425 526 2
427 525 3
427 526 3
430 525 2
430 526 2
431 525 2
431 526 2
433 525 2
433 526 2
439 525 3
439 526 3
440 525 2
440 526 2
442 525 1
442 526 2
443 525 1
443 526 1
448 525 2
448 526 1
450 525 1
450 526 1
451 525 2
451 526 2
456 620 100
459 525 1
459 526 1
460 525 2
460 526 2
462 525 2
462 526 2
464 525 1
464 526 1
466 525 1
466 526 1
530 525 1
530 526 1
167 869 9.05
519 167 29
525 381 54.7
526 400 5
620 582 8.13
382 44 0.37
382 53 0.24
382 73 0.75
382 151 0.21
382 152 0.15
382 176 0.12
382 182 0.79
382 183 0.44
382 184 0.43
382 185 2.04
382 191 0.74
382 232 1.14
382 235 0.4
382 239 0.2
382 240 0.17
382 241 0.21
382 242 0.2
382 245 0.15
382 247 0.13
382 250 0.2
382 255 0.11
382 258 0.12
382 266 0.73
382 268 0.13
382 290 0.34
382 309 0.12
382 365 0.11
382 366 0.26
382 377 0.98
382 378 1.88
382 379 0.29
382 380 1.38
382 381 0.63
382 385 2.11
382 387 0.12
382 391 0.19
382 398 0.13
382 403 1.28
382 405 98
382 436 100
382 449 0.24
382 533 0.47
382 534 0.84
382 535 0.49
382 536 0.9
382 537 0.4
382 538 0.5
382 541 0.82
382 542 0.68
382 544 0.83
382 545 0.28
382 546 1.04
382 547 0.26
382 548 0.79
382 557 2.1
382 562 0.32
382 563 0.49
382 567 0.57
382 568 0.57
382 581 0.77
382 582 0.13
382 593 0.74
382 594 0.43
382 598 0.12
382 602 0.44
382 612 0.61
382 618 0.18
382 629 0.13
382 634 0.25
382 636 0.61
382 638 2.67
382 641 0.29
382 647 0.37
382 648 0.42
382 650 1.83
382 653 0.42
382 654 2.95
382 655 0.69
382 667 0.69
382 681 0.31
382 683 0.51
382 688 0.14
382 707 0.12
382 727 4.2
382 729 4
382 734 1.14
382 746 0.15
382 773 1.13
382 775 1.42
382 781 0.68
382 793 0.15
382 796 0.55
382 797 0.19
382 799 0.25
382 807 0.31
382 808 1.16
382 818 0.15
382 832 0.59
382 874 0.19
382 896 0.12
382 910 0.51
382 911 0.42
382 912 0.99
382 923 0.91
382 924 1.26
382 925 1.25
382 926 1.01
382 968 0.1
382 993 0.13
382 995 0.26
382 1039 2.52
382 1040 0.31
382 1041 0.34
382 1042 0.15
382 1043 0.66
382 1044 0.77
382 1046 0.14
382 1048 0.28
382 1056 0.42
382 1058 0.26
382 1059 0.91
382 1062 1.94
382 1063 0.48
382 1065 0.1
382 1066 0.2
382 1069 1.23
382 1072 1.23
382 1075 0.14
382 1082 0.1
382 1090 0.62
382 1096 2.12
382 1102 0.2
382 1108 0.62
382 1110 0.91
382 1119 0.52
382 1123 1.86
382 1126 0.41
382 1127 0.62
382 1133 0.14
382 1135 1.76
382 1158 2.16
382 1165 0.91
382 1168 0.22
382 1186 0.52
382 1197 50.01
382 1216 0.32
405 382 9.76
405 385 2
436 385 0.02
436 726 7.78
436 729 1.39
1197 1062 1.56
1197 1069 1.14
1197 1096 2.09
1197 1158 1.9
385 496 100
496 410 8.74
506 390 0.01
387 1 0.48
387 17 0.32
387 18 0.19
387 23 0.15
387 72 0.11
387 73 2.99
387 103 0.14
387 120 0.29
387 152 0.79
387 153 1.07
387 156 0.28
387 157 1.63
387 182 0.74
387 183 0.66
387 191 0.72
387 232 0.86
387 235 0.41
387 239 0.47
387 240 0.48
387 241 0.49
387 242 0.45
387 245 0.54
387 246 0.25
387 247 0.2
387 248 0.19
387 249 0.21
387 255 0.2
387 258 0.25
387 266 0.51
387 374 3.96
387 376 0.38
387 377 2.3
387 378 4.65
387 379 0.37
387 380 4.2
387 381 1.62
387 382 4.08
387 385 4.07
387 403 3.56
387 404 85
387 412 20
387 415 20
387 417 20
387 423 20
387 428 20
387 432 20
387 434 20
387 435 20
387 438 20
387 444 20
387 445 20
387 447 20
387 449 0.18
387 451 20
387 452 20
387 453 20
387 454 20
387 455 20
387 457 20
387 468 20
387 471 20
387 472 20
387 476 20
387 477 20
387 478 20
387 479 20
387 480 20
387 482 20
387 505 20
387 528 20
387 529 20
387 533 0.49
387 534 0.44
387 535 0.38
387 536 0.67
387 538 0.42
387 541 0.26
387 542 0.23
387 544 0.36
387 545 0.11
387 546 0.7
387 547 0.41
387 548 0.45
387 557 0.21
387 562 0.44
387 563 1.3
387 567 1.04
387 568 7.2
387 581 0.39
387 594 0.91
387 598 0.32
387 602 0.45
387 667 0.34
387 683 0.44
387 734 0.19
387 773 0.52
387 775 1.1
387 781 0.6
387 793 0.8
387 796 0.56
387 797 0.22
387 799 0.21
387 804 0.22
387 815 0.18
387 818 0.89
387 832 0.19
387 835 0.11
387 857 0.11
387 876 0.11
387 881 0.19
387 883 0.17
387 887 0.31
387 893 5.12
387 894 4.96
387 895 0.21
387 910 0.18
387 911 0.17
387 912 0.48
387 923 0.27
387 924 0.52
387 925 0.26
387 926 0.28
387 993 0.2
387 999 0.12
387 1039 0.27
387 1041 0.22
387 1044 0.7
387 1052 0.12
387 1056 1.04
387 1058 0.45
387 1059 0.21
387 1060 1.08
387 1061 0.28
387 1062 1.1
387 1063 0.14
387 1064 0.1
387 1065 0.98
387 1066 0.46
387 1067 0.87
387 1069 0.18
387 1075 0.13
387 1084 0.48
387 1089 0.12
387 1091 0.62
387 1098 0.11
387 1111 0.93
387 1117 0.11
387 1119 0.98
387 1127 1.25
387 1139 0.11
387 1151 4.42
387 1161 1.28
387 1162 1.62
387 1170 85
387 1187 85
387 1212 85
387 1290 85
387 1295 50.01
387 1297 0.12
387 1298 0.38
412 390 9.29
415 389 8.87
415 399 8.87
417 390 7.43
432 399 4.34
434 399 4.83
435 390 3.66
438 390 3.93
444 390 4.44
445 390 3.4
447 390 4.26
452 390 3.3
453 390 2.84
454 399 3.52
455 390 3.67
457 390 2.94
468 390 3.16
471 390 2.9
472 399 2.77
476 390 1.94
477 399 2.75
478 390 1.59
479 399 1.53
480 390 1.96
482 390 1.78
505 389 9.57
505 399 9.57
528 390 2.64
529 390 3.9
1170 568 6.17
1290 1151 1.35
1295 290 9.99
1295 1067 1.22
389 399 100
389 421 100
389 424 100
389 426 100
389 428 100
389 429 100
389 432 100
389 437 100
389 458 100
389 465 100
389 470 100
389 474 100
421 399 7.92
424 389 8.56
424 399 8.57
426 399 6.31
437 399 4.03
458 389 9.52
458 399 9.52
465 399 2.13
470 399 2.46
474 399 2.97
388 378 1.9
388 493 100
388 507 100
388 374 0.6
493 1318 5
507 378 2
1318 1312 10
1312 1308 10.3
1312 1318 10
390 387 34.4
390 404 67
390 417 20
390 435 20
390 438 20
390 441 20
390 444 20
390 445 20
390 447 20
390 452 20
390 453 20
390 455 20
390 457 20
390 461 20
390 463 20
390 467 20
390 468 20
390 471 20
390 473 20
390 475 20
390 476 20
390 478 20
390 480 20
390 481 20
390 482 20
390 484 20
390 506 100
390 528 20
390 529 20
390 825 11.02
441 390 4.74
461 390 3.49
463 390 2.36
467 390 2.63
473 390 2.91
475 390 2.1
481 390 2.33
484 390 1.74
391 67 84.2
391 88 40.2
391 392 0.78
391 469 8.98
391 487 16.18
391 499 10
391 501 15
391 504 90.4
391 516 100
391 517 84.2
391 518 100
391 524 4
391 527 35
469 391 4
469 392 4.54
469 499 4
499 391 0.01
499 527 51
501 392 4.18
501 469 42.05
501 499 10
501 500 11
501 517 48
501 524 17
504 469 30.19
504 500 53
504 512 63.8
517 499 1
518 527 13
524 499 50
527 391 0.01
527 392 48.58
527 513 99
500 469 6.84
500 512 63
512 501 26.62
512 517 14
513 392 3.71
392 391 58
392 514 100
392 515 99
392 520 99.9
514 391 5
515 391 6
520 835 4.99
908 535 0.14
908 647 2.23
495 525 2
398 374 1
398 411 50.01
398 497 100
398 502 100
398 503 100
398 508 100
398 818 0.45
398 908 100
411 374 1
411 449 3
411 908 71.05
497 818 0.47
502 818 0.47
503 818 0.17
508 492 20.52
508 818 0.47
403 1 0.14
403 15 0.14
403 16 0.35
403 17 0.16
403 19 0.13
403 30 1.16
403 31 1.56
403 47 100
403 53 0.44
403 70 0.13
403 72 0.21
403 73 0.24
403 75 99
403 79 0.12
403 97 7.84
403 98 0.16
403 99 2.26
403 101 0.19
403 104 0.12
403 118 0.92
403 119 0.23
403 121 7.98
403 122 0.26
403 127 0.58
403 133 0.13
403 151 0.6
403 152 0.25
403 153 5
403 154 1.88
403 160 0.46
403 163 0.12
403 168 0.35
403 170 0.23
403 173 0.19
403 176 1.15
403 177 0.13
403 182 0.54
403 183 0.48
403 184 0.35
403 185 3.37
403 186 0.15
403 191 3.28
403 209 100
403 232 0.87
403 235 5.59
403 238 0.44
403 239 2.23
403 240 0.88
403 241 0.84
403 242 0.47
403 245 1.15
403 246 0.23
403 247 0.47
403 248 0.19
403 249 0.31
403 250 0.43
403 251 1.33
403 254 0.5
403 255 0.74
403 259 0.17
403 265 99
403 266 0.4
403 309 0.33
403 343 100
403 365 0.36
403 366 0.31
403 369 0.12
403 372 0.42
403 374 1.94
403 377 0.89
403 378 1.2
403 379 0.43
403 380 5.8
403 381 1.19
403 382 1.47
403 384 100
403 385 1.33
403 387 0.56
403 392 0.21
403 395 99.92
403 410 1.1
403 449 3.58
403 485 51
403 533 1.59
403 534 4.53
403 535 1.52
403 536 1.66
403 537 0.24
403 538 7.43
403 541 1.99
403 542 0.65
403 544 0.96
403 545 1.07
403 546 11.85
403 547 1.15
403 548 4.9
403 553 100
403 557 8.93
403 559 100
403 562 0.35
403 563 0.53
403 567 2.48
403 568 0.46
403 581 0.44
403 585 0.56
403 593 0.48
403 594 0.73
403 598 1.48
403 602 0.56
403 605 4.28
403 612 2.1
403 618 1.06
403 626 0.32
403 629 8.11
403 636 3.66
403 638 1.37
403 641 1.93
403 649 2.07
403 653 0.13
403 667 2.57
403 671 9.03
403 672 3.06
403 673 13.91
403 681 0.16
403 683 0.51
403 688 2.13
403 707 0.36
403 730 78
403 734 0.13
403 746 0.76
403 772 11.02
403 773 1.95
403 775 1.52
403 781 6.62
403 784 0.1
403 785 0.82
403 793 0.17
403 794 0.11
403 795 0.66
403 796 0.92
403 797 0.17
403 799 0.11
403 800 0.11
403 802 0.76
403 803 0.25
403 804 2.37
403 807 0.47
403 810 0.26
403 818 1.03
403 822 0.4
403 830 0.15
403 832 5.25
403 835 0.23
403 874 0.27
403 876 0.66
403 877 0.58
403 879 0.39
403 881 0.26
403 883 1.22
403 887 1.46
403 893 0.44
403 895 0.1
403 896 0.14
403 898 0.85
403 910 1.62
403 911 0.22
403 912 1.51
403 923 0.47
403 924 2.33
403 925 1.82
403 926 0.36
403 931 0.47
403 936 100
403 963 0.17
403 964 0.11
403 968 0.51
403 972 0.23
403 973 0.24
403 978 0.15
403 992 0.33
403 993 0.14
403 995 0.74
403 996 0.48
403 998 0.76
403 1000 0.13
403 1019 0.48
403 1021 0.18
403 1027 0.24
403 1039 0.64
403 1040 2
403 1041 2.93
403 1042 2.92
403 1043 3.5
403 1044 5.28
403 1046 2.55
403 1048 6.16
403 1051 5.48
403 1052 0.9
403 1053 0.93
403 1054 5.37
403 1056 0.24
403 1058 2.4
403 1059 7.24
403 1060 0.82
403 1061 0.93
403 1062 2.29
403 1063 1.3
403 1064 4.74
403 1065 1.85
403 1066 0.71
403 1067 1.71
403 1069 1.03
403 1070 1.24
403 1071 6.28
403 1072 0.17
403 1073 6.19
403 1074 50.01
403 1075 0.19
403 1079 2.07
403 1080 0.17
403 1081 0.48
403 1082 0.2
403 1083 0.19
403 1084 0.34
403 1085 1.1
403 1087 1.79
403 1089 0.19
403 1090 0.23
403 1091 6.05
403 1092 0.21
403 1095 0.12
403 1096 13.78
403 1097 1.6
403 1098 3.7
403 1099 2.84
403 1101 2.98
403 1102 0.17
403 1106 0.13
403 1108 1.27
403 1110 0.26
403 1111 1.08
403 1115 8.34
403 1117 2.28
403 1119 0.17
403 1120 0.8
403 1126 0.41
403 1127 1.66
403 1128 1.55
403 1131 15.43
403 1135 0.16
403 1139 0.29
403 1141 0.15
403 1144 0.36
403 1146 5.8
403 1147 0.32
403 1154 4.8
403 1158 0.71
403 1160 0.57
403 1162 0.47
403 1176 0.36
403 1177 0.25
403 1186 2.92
403 1189 12
403 1196 0.24
403 1210 0.22
403 1211 0.28
403 1293 10.85
403 1297 0.23
403 1298 0.88
403 1300 0.37
403 1303 0.17
30 38 11.43
47 380 0.04
47 403 0.01
47 485 3.76
47 1074 0.47
75 47 100
177 180 0.6
209 485 6.6
265 247 0.06
343 265 99.7
384 380 5.05
384 449 4
395 485 14
485 622 98
485 630 98
553 561 100
553 663 98
559 772 1.12
585 1084 0.16
730 485 16
730 553 51
730 571 100
730 577 100
730 663 100
730 687 100
730 740 98
772 681 0.31
772 707 0.32
936 943 100
1074 538 6.26
1074 546 11.49
1189 1054 1.2
1189 1058 1.5
1189 1059 1.62
1189 1082 2.68
1189 1091 1.05
1189 1110 1.09
1189 1119 1.65
1189 1193 50.01
1211 1126 0.12
1211 1260 50.01
1293 536 0.26
1293 542 0.1
1293 546 0.7
1293 563 0.29
1293 655 0.15
38 30 8.43
38 35 7.89
561 772 0.16
571 672 2.77
571 673 0.66
571 772 2.87
577 772 1.05
622 642 98
630 746 1.2
663 561 98
687 546 0.12
687 673 14.18
687 772 4.02
740 559 98
740 571 98
740 577 98
740 668 98
740 687 98
943 485 1
1193 787 5
1260 1211 2.11
642 629 9.98
668 682 98
682 772 0.91
409 410 60
409 629 0.1
409 649 0.12
409 653 0.12
410 409 3
428 117 0.12
428 399 2
428 818 0.26
429 389 6.68
429 399 6.68
429 449 1
446 525 2
446 526 2
449 486 100
449 832 68.1
486 522 100
522 490 5
490 449 7.59
483 914 100
914 159 50.01
487 67 3
487 88 5
487 391 1.6
487 392 14.25
487 469 6.86
487 499 22
487 501 36.69
487 512 31.5
487 517 27
487 523 100
523 391 3
492 394 100
394 449 5.01
516 67 55
516 487 22.05
516 504 90
532 114 78
532 129 98
114 145 10
129 114 100
145 127 0.16
533 534 0.32
533 535 0.36
533 536 0.35
533 537 0.15
533 538 0.29
533 541 0.36
533 542 0.46
533 544 0.32
533 545 0.27
533 546 0.36
533 547 0.23
533 548 0.25
533 557 0.14
533 562 0.32
533 563 0.23
533 567 0.34
533 568 0.35
533 667 0.32
533 681 0.37
533 683 0.27
533 707 0.15
533 734 0.38
533 746 0.11
533 773 0.33
533 775 0.33
533 781 0.32
533 910 0.27
534 1 0.43
534 73 0.24
534 97 0.12
534 103 0.16
534 107 0.11
534 109 0.11
534 111 0.11
534 113 0.23
534 115 0.12
534 116 0.16
534 166 0.23
534 182 0.44
534 185 0.2
534 232 0.15
534 238 0.16
534 245 0.31
534 250 0.32
534 258 0.38
534 366 0.22
534 374 0.4
534 377 0.33
534 378 0.34
534 380 0.48
534 381 0.16
534 403 0.46
534 449 0.22
534 510 98
534 533 1.75
534 535 1.78
534 536 2.58
534 537 0.59
534 538 1.96
534 541 0.84
534 542 0.2
534 544 1.12
534 545 1.43
534 546 1.46
534 547 1.64
534 548 3.04
534 557 0.32
534 558 98
534 562 0.88
534 563 2.92
534 567 0.46
534 568 1.19
534 570 98
534 581 1.93
534 582 0.1
534 587 98
534 593 2.12
534 594 3.24
534 598 0.26
534 605 0.44
534 612 0.18
534 626 0.15
534 629 4.53
534 650 9.46
534 667 1.78
534 681 1.66
534 683 0.92
534 688 0.82
534 691 98
534 694 98
534 707 0.66
534 727 0.01
534 734 0.36
534 737 98
534 746 2.47
534 773 1.72
534 775 2.3
534 781 1.14
534 782 0.14
534 796 2.9
534 818 0.11
534 832 0.54
534 910 1.25
534 912 0.34
534 923 0.47
534 924 0.14
534 931 5.48
534 933 28.88
534 968 0.34
534 995 0.27
534 1021 0.21
534 1022 0.39
534 1046 0.14
534 1048 0.12
534 1051 0.13
534 1056 0.13
534 1062 0.11
534 1063 0.13
534 1065 0.13
534 1069 0.14
534 1071 0.14
534 1073 0.14
534 1079 0.22
534 1082 0.12
534 1098 0.1
534 1102 0.47
534 1110 0.22
534 1123 0.12
534 1303 3.35
510 401 98
510 488 99
558 796 0.3
570 796 0.37
587 563 4
587 629 4.33
587 650 9.46
587 746 3.4
691 796 0.03
694 579 98
694 717 98
737 796 0.7
401 796 0.04
488 401 100
488 796 0.01
579 587 98
579 691 98
717 558 98
717 570 98
717 674 98
717 737 98
674 796 0.05
535 533 0.7
535 534 0.68
535 536 0.68
535 537 0.51
535 538 0.64
535 541 0.51
535 542 0.68
535 544 0.47
535 545 0.54
535 546 0.51
535 547 0.68
535 548 0.5
535 557 0.12
535 562 0.69
535 563 0.69
535 567 0.49
535 568 0.54
535 581 0.63
535 582 0.12
535 593 0.79
535 594 0.65
535 598 3.81
535 605 0.26
535 612 0.64
535 618 0.14
535 626 0.43
535 629 0.69
535 650 15.79
535 667 0.69
535 681 0.63
535 683 0.51
535 688 0.63
535 707 0.39
535 734 0.62
535 746 0.55
535 773 0.57
535 775 0.5
535 781 0.69
535 802 1.77
535 910 0.5
535 996 2.13
535 1130 0.31
537 15 0.15
537 16 0.15
537 17 0.14
537 18 0.14
537 20 0.11
537 23 0.15
537 26 0.14
537 99 1.34
537 103 0.38
537 104 0.26
537 107 0.47
537 109 0.32
537 111 0.39
537 113 0.44
537 115 0.34
537 116 0.32
537 118 1.28
537 119 0.64
537 120 0.49
537 128 2.05
537 166 0.69
537 183 0.12
537 184 0.25
537 191 0.17
537 240 0.13
537 242 0.16
537 255 0.17
537 268 0.2
537 365 0.12
537 374 0.1
537 380 0.11
537 382 0.15
537 403 0.15
537 533 1.8
537 534 2.36
537 535 1.84
537 536 1.08
537 538 2.77
537 541 1.84
537 542 8.1
537 544 3.81
537 545 0.64
537 546 0.28
537 547 0.93
537 548 2.9
537 557 0.17
537 562 0.41
537 563 1.01
537 567 1.22
537 568 0.23
537 581 1.46
537 588 3.45
537 592 98
537 593 1.31
537 594 5.47
537 598 2.41
537 605 0.32
537 618 1.17
537 629 1.93
537 638 2.6
537 667 1.51
537 681 5.98
537 683 0.96
537 688 1.89
537 746 0.86
537 773 2.4
537 775 0.99
537 781 2.53
537 784 0.17
537 796 0.13
537 910 1.15
537 968 1.64
537 1020 0.33
537 1053 0.13
537 1058 0.13
537 1060 0.16
537 1061 0.11
537 1065 0.4
537 1083 0.51
537 1110 0.61
537 1146 0.98
588 536 0.19
588 537 0.21
588 541 0.19
588 557 0.14
588 598 0.57
588 667 0.1
588 681 0.5
588 734 0.53
588 773 0.14
588 775 0.22
588 776 98
588 781 0.12
588 910 0.15
592 542 4.7
592 563 0.3
592 681 3.66
776 588 20.17
538 533 0.15
538 534 0.14
538 535 0.14
538 541 0.18
538 545 0.11
538 548 0.53
538 562 0.19
538 568 0.23
538 598 0.68
538 734 1.47
538 775 0.23
538 781 0.16
538 910 0.11
541 535 0.18
541 536 0.23
541 567 0.37
541 598 0.96
541 667 0.11
541 773 0.11
541 781 0.19
542 251 10
542 534 0.18
542 535 0.11
542 538 0.15
542 545 0.21
542 546 0.1
542 548 0.15
542 562 0.11
542 598 0.78
542 751 98
542 781 0.21
751 251 10
544 1069 5
545 548 0.1
545 563 0.1
545 568 0.24
545 734 0.3
546 582 51
546 755 98
755 754 98
755 995 0.68
754 927 1.97
754 995 1.29
547 17 0.1
547 73 0.14
547 95 0.16
547 97 8.49
547 98 0.13
547 99 1.29
547 103 1.7
547 107 0.15
547 109 0.12
547 111 0.22
547 115 0.16
547 116 0.46
547 191 0.13
547 232 0.11
547 235 0.16
547 366 0.14
547 380 0.27
547 382 0.21
547 385 0.14
547 533 0.13
547 535 0.84
547 536 0.24
547 538 0.15
547 541 0.1
547 542 2.77
547 544 0.33
547 557 0.34
547 567 0.29
547 581 1.49
547 593 0.57
547 594 0.71
547 598 1.66
547 605 2.69
547 618 1.05
547 667 0.26
547 707 0.29
547 743 98
547 746 4.61
547 775 0.1
547 781 0.33
547 807 0.1
547 910 0.17
547 924 0.24
547 925 0.17
547 963 0.11
547 968 0.31
547 1019 1.25
547 1020 0.69
547 1021 1.82
547 1022 1.19
547 1023 0.48
547 1024 99
547 1026 2.48
547 1027 1.29
547 1033 2.78
547 1037 1.19
547 1039 0.89
547 1040 0.27
547 1041 0.73
547 1042 0.88
547 1043 0.56
547 1044 1.16
547 1045 0.11
547 1046 1.55
547 1048 2.55
547 1051 1.09
547 1052 1.27
547 1053 0.14
547 1054 0.25
547 1058 0.21
547 1059 0.23
547 1060 0.65
547 1061 0.24
547 1062 3.31
547 1063 2.82
547 1064 2.03
547 1065 0.28
547 1067 1.56
547 1069 1.94
547 1073 0.58
547 1075 0.23
547 1079 0.27
547 1082 3.03
547 1084 0.26
547 1087 0.11
547 1089 0.92
547 1091 0.25
547 1092 0.26
547 1096 0.26
547 1099 1.13
547 1101 0.4
547 1102 0.14
547 1109 0.21
547 1110 0.42
547 1117 2.69
547 1119 0.28
547 1123 1.29
547 1127 1.86
547 1128 0.27
547 1130 1.69
547 1131 0.23
547 1136 0.73
547 1141 1.41
547 1144 0.56
547 1146 1.09
547 1150 1.43
547 1161 2.33
547 1163 0.62
547 1168 0.88
547 1174 98
547 1185 2.27
547 1213 1.85
547 1252 100
547 1261 100
547 1297 1.22
547 1299 0.44
547 1300 0.77
547 1303 1.07
547 1305 0.53
547 1308 3.37
547 1311 7.77
547 1314 100
743 628 98
1024 1021 1.7
1174 1226 50.01
1174 1252 50.01
1174 1261 50.01
1174 1267 50.01
1174 1269 50.01
1174 1273 50.01
1174 1280 50.01
1213 1092 0.16
1213 1142 0.11
1252 1069 1.92
1252 1117 1.83
1261 97 6.33
1261 1046 1.47
1261 1052 1.06
1261 1062 2.98
1261 1064 1.06
1261 1082 3.1
1261 1141 1.39
1311 1299 0.12
1314 547 3.26
1314 1299 1.36
628 1174 50.01
1226 1150 1.41
1267 1130 1.68
1269 1146 1.08
1273 98 0.12
1273 1069 0.14
1273 1075 0.16
1273 1087 0.13
1273 1098 0.14
1273 1099 0.53
1273 1106 0.18
1273 1117 0.56
1273 1125 0.12
1273 1141 0.31
1273 1144 0.39
1273 1154 0.65
1273 1166 0.17
1273 1176 0.28
1280 924 0.16
548 97 0.22
548 98 0.22
548 103 0.21
548 107 0.2
548 109 0.2
548 111 0.2
548 113 0.2
548 115 0.21
548 116 0.19
548 247 0.11
548 532 4.19
548 533 4.06
548 534 4.01
548 535 4.06
548 536 4.5
548 537 3.53
548 538 3.45
548 539 100
548 541 5.06
548 542 3.92
548 544 3.53
548 545 3.93
548 546 4.06
548 547 3.99
548 557 2.72
548 562 3.81
548 563 4.35
548 567 4.97
548 568 3
548 581 3.97
548 582 1.39
548 588 3.44
548 589 98
548 593 3.87
548 594 5.14
548 598 0.31
548 605 2.19
548 612 4.5
548 618 0.29
548 625 100
548 626 2.69
548 629 3.65
548 667 3.81
548 671 4.01
548 672 3.41
548 681 3.44
548 683 4.08
548 688 3.77
548 707 3.82
548 708 3.37
548 724 5.07
548 727 3.92
548 729 4.04
548 734 4.03
548 739 6.23
548 746 3.48
548 765 3.01
548 772 4.02
548 773 4.12
548 775 4.37
548 781 4.11
548 910 3.8
548 1039 0.19
548 1040 0.24
548 1041 0.23
548 1042 0.24
548 1043 0.24
548 1044 0.24
548 1045 0.16
548 1046 0.24
548 1048 0.24
548 1051 0.21
548 1052 0.24
548 1053 0.22
548 1054 0.22
548 1056 0.25
548 1058 0.23
548 1059 0.22
548 1060 0.24
548 1061 0.26
548 1062 0.27
548 1063 0.25
548 1064 0.22
548 1065 0.27
548 1066 0.22
548 1067 0.23
548 1069 0.24
548 1070 0.23
548 1071 0.23
548 1072 0.28
548 1073 0.17
548 1075 0.25
548 1079 0.21
548 1080 0.27
548 1081 0.21
548 1082 0.22
548 1083 0.27
548 1084 0.22
548 1085 0.23
548 1086 0.23
548 1087 0.23
548 1089 0.27
548 1090 0.21
548 1091 0.18
548 1092 0.26
548 1095 0.22
548 1096 0.22
548 1097 0.26
548 1098 0.24
548 1101 0.23
548 1102 0.2
548 1106 0.14
548 1109 0.2
548 1110 0.25
548 1119 0.21
548 1120 0.11
548 1123 0.21
548 1125 0.2
548 1126 0.15
548 1130 0.2
548 1131 0.24
548 1133 0.22
548 1135 0.25
548 1142 0.19
539 532 3.23
539 533 3.24
539 534 3.39
539 546 3.39
539 547 3.31
539 567 3.24
539 581 3.51
539 593 3.39
539 594 3.34
539 612 3.57
539 667 3.22
539 671 3.49
539 683 3.22
539 724 4.09
539 729 3.57
539 734 3.32
539 772 3.46
539 773 3.08
539 781 3.08
589 539 98
589 625 98
625 535 3.6
625 536 4.5
625 538 3.7
625 562 3.1
625 588 3.01
625 629 3.94
625 708 3.64
625 724 5.26
625 746 3.9
625 775 3.3
625 777 3.87
765 638 4.61
777 612 3.09
557 637 100
637 646 98
646 758 3.97
562 1 0.97
562 18 0.12
562 20 0.29
562 32 0.59
562 53 0.13
562 72 0.45
562 95 0.52
562 97 0.95
562 98 0.18
562 99 1.02
562 101 0.3
562 103 0.76
562 104 4.61
562 105 0.42
562 107 0.53
562 109 0.5
562 111 1.73
562 113 1.71
562 115 0.58
562 116 0.71
562 118 1.73
562 119 0.75
562 120 2.59
562 121 1.77
562 123 0.11
562 128 2.24
562 130 0.7
562 135 0.15
562 153 0.22
562 156 0.37
562 163 0.21
562 176 0.82
562 183 0.14
562 184 0.4
562 232 0.33
562 235 0.11
562 238 0.35
562 239 0.25
562 240 0.17
562 242 0.17
562 245 0.96
562 249 0.71
562 250 0.98
562 309 0.22
562 369 0.13
562 374 0.54
562 378 0.12
562 380 0.32
562 382 0.17
562 385 1.71
562 403 0.13
562 533 1.19
562 534 0.52
562 535 4.08
562 536 0.76
562 538 1.39
562 541 4.46
562 542 8.63
562 544 0.39
562 545 8.03
562 546 0.11
562 547 1.79
562 548 1.58
562 557 0.32
562 563 0.36
562 567 0.29
562 581 0.35
562 593 2.24
562 594 0.49
562 597 98
562 598 0.16
562 602 0.2
562 605 3.7
562 612 0.17
562 618 0.19
562 626 1.34
562 647 5.5
562 667 0.22
562 681 0.12
562 683 0.35
562 688 0.19
562 707 0.16
562 734 0.74
562 746 0.24
562 773 0.39
562 775 0.99
562 781 0.76
562 783 0.15
562 784 0.53
562 832 0.16
562 835 0.21
562 876 0.11
562 877 0.11
562 882 0.17
562 885 0.21
562 887 0.19
562 888 0.93
562 898 0.68
562 910 0.9
562 912 0.4
562 923 0.13
562 924 0.96
562 925 0.31
562 926 0.44
562 963 0.16
562 968 1.33
562 970 0.26
562 995 0.64
562 1022 0.1
562 1039 0.64
562 1040 0.34
562 1041 0.47
562 1042 0.27
562 1043 0.35
562 1044 0.46
562 1045 0.14
562 1046 0.3
562 1048 0.65
562 1052 0.34
562 1053 0.1
562 1054 0.19
562 1056 0.51
562 1058 0.84
562 1059 0.6
562 1060 0.57
562 1061 0.29
562 1062 0.28
562 1063 0.2
562 1064 0.33
562 1065 0.53
562 1066 0.79
562 1067 4.47
562 1069 1.04
562 1070 0.33
562 1072 1.76
562 1073 0.76
562 1079 0.66
562 1082 0.21
562 1083 0.2
562 1084 0.88
562 1085 0.44
562 1087 0.18
562 1089 1.51
562 1090 0.19
562 1097 0.15
562 1098 0.28
562 1099 0.2
562 1108 0.35
562 1109 0.17
562 1115 1.57
562 1117 3.96
562 1118 0.18
562 1119 0.22
562 1126 0.16
562 1127 1.84
562 1128 0.35
562 1131 3.47
562 1133 0.33
562 1135 1.55
562 1139 0.12
562 1141 0.14
562 1144 1.89
562 1146 1.2
562 1151 0.37
562 1153 0.2
562 1154 0.76
562 1158 0.74
562 1166 0.68
562 1169 1.61
562 1176 0.41
562 1177 0.69
562 1180 0.35
562 1181 1.24
562 1184 50.01
562 1185 0.11
562 1196 0.1
562 1198 2.72
562 1297 0.34
597 543 98
1184 1123 2.03
543 593 4.4
564 32 19.4
564 37 11.97
567 604 25
567 712 100
567 721 100
567 766 100
567 1204 100
604 857 1
604 1110 0.19
712 721 98
721 612 4.35
721 631 4.45
721 636 3.99
721 665 2.7
721 727 6.11
766 712 98
1204 1293 50.01
665 631 27.6
568 15 0.26
568 16 0.28
568 17 0.36
568 18 0.37
568 19 0.42
568 20 0.2
568 44 0.35
568 53 0.47
568 61 0.35
568 72 1.07
568 94 0.8
568 95 2.08
568 102 0.28
568 151 0.45
568 153 0.2
568 154 0.1
568 157 0.66
568 166 0.41
568 168 1.27
568 170 0.12
568 173 1.58
568 176 0.18
568 183 0.73
568 184 0.2
568 191 0.29
568 235 0.19
568 238 0.47
568 239 0.25
568 240 0.19
568 241 0.17
568 242 0.22
568 245 1.28
568 247 0.18
568 266 0.44
568 366 0.32
568 369 1.48
568 374 0.53
568 377 0.3
568 378 1.41
568 380 0.47
568 382 0.71
568 387 0.85
568 403 0.31
568 533 0.59
568 534 0.19
568 535 1.38
568 536 1.1
568 538 0.62
568 541 0.31
568 542 1.08
568 544 4.49
568 545 0.86
568 546 0.33
568 547 1.47
568 548 2.75
568 557 1.35
568 562 0.26
568 563 2.05
568 567 0.84
568 578 50.01
568 581 6.35
568 593 5.48
568 605 9.59
568 612 5.01
568 618 0.14
568 629 3.71
568 639 98
568 645 98
568 650 0.41
568 662 98
568 667 0.78
568 681 0.71
568 683 0.29
568 688 1.16
568 713 100
568 734 17.7
568 746 2.22
568 763 98
568 773 0.66
568 775 0.56
568 781 0.48
568 784 0.16
568 786 0.12
568 788 0.32
568 796 0.8
568 797 0.34
568 800 0.11
568 802 0.88
568 804 0.95
568 806 0.25
568 807 0.38
568 808 0.34
568 832 1.77
568 835 0.13
568 848 0.27
568 857 5.09
568 876 0.32
568 882 0.15
568 883 0.54
568 885 0.11
568 887 0.33
568 898 0.22
568 910 0.67
568 924 0.63
568 963 0.16
568 1005 4.96
568 1020 1.1
568 1021 0.49
568 1027 1.61
568 1102 0.11
568 1136 0.95
568 1141 1.93
568 1297 0.11
568 1300 0.12
568 1303 0.14
578 544 4.97
578 581 6.36
578 593 6.32
578 605 9.39
578 612 4.99
578 629 11.01
578 645 98
578 714 99.98
578 804 1
578 857 5.09
639 675 98
645 544 0.01
645 593 0.01
645 605 0.2
645 612 0.06
662 639 98
713 544 0.03
713 581 0.01
713 605 0.01
713 734 2.13
763 578 98
763 662 98
763 713 100
675 714 0.02
714 746 2.3
581 1 0.14
581 15 0.11
581 17 0.15
581 18 0.15
581 19 0.17
581 28 0.96
581 102 0.37
581 151 0.25
581 168 0.13
581 184 0.13
581 232 0.27
581 245 0.15
581 309 0.26
581 533 0.63
581 534 0.74
581 535 0.59
581 536 0.33
581 538 0.17
581 541 0.5
581 542 0.16
581 545 0.7
581 546 2.84
581 547 0.15
581 548 0.28
581 562 0.16
581 563 3.26
581 567 0.11
581 568 1.63
581 582 0.26
581 593 0.25
581 594 0.17
581 605 0.51
581 612 0.27
581 641 0.12
581 653 4.08
581 667 0.39
581 681 1
581 683 0.15
581 688 0.26
581 707 0.13
581 734 0.12
581 773 0.38
581 775 0.37
581 780 10.9
581 781 0.23
581 786 2.58
581 910 0.27
581 993 0.47
581 1019 0.17
581 1020 0.11
780 671 7.4
594 541 0.12
594 547 0.25
594 548 0.19
594 563 0.47
594 567 0.1
594 602 1.25
594 626 0.25
594 648 0.11
594 654 0.23
602 557 0.29
602 647 8.74
612 636 1.42
612 638 0.26
612 641 0.81
612 648 0.36
612 650 3.81
612 653 1.16
614 672 18.49
614 681 12.22
614 688 10.7
627 650 16.54
627 724 16.08
627 996 2.02
631 581 0.13
631 593 0.15
633 802 2.63
633 996 1.98
647 1165 0.19
657 160 22.89
657 758 5
667 1 1.05
667 15 1.09
667 16 1.03
667 17 1.01
667 18 1.11
667 19 3.07
667 20 0.79
667 23 4.92
667 26 0.52
667 53 0.52
667 61 0.23
667 70 0.17
667 72 0.5
667 73 0.49
667 97 3.04
667 98 3.87
667 99 1.09
667 101 0.3
667 102 0.79
667 103 3.99
667 104 0.35
667 105 0.18
667 106 0.14
667 107 4
667 109 3.93
667 111 4.12
667 113 3.35
667 115 3.78
667 116 4.2
667 117 5.09
667 118 0.36
667 119 1.37
667 120 0.25
667 128 0.44
667 130 0.5
667 151 0.64
667 153 0.67
667 154 0.6
667 157 0.22
667 176 0.58
667 182 0.56
667 183 1.65
667 184 0.88
667 185 4.98
667 186 0.38
667 191 4.04
667 232 1.42
667 235 4.91
667 237 0.13
667 238 0.4
667 239 1.14
667 240 1.33
667 241 1.2
667 242 1.22
667 245 0.95
667 246 0.63
667 247 0.98
667 248 0.51
667 249 0.38
667 250 0.45
667 251 0.56
667 254 0.21
667 255 0.74
667 256 0.15
667 259 0.24
667 261 0.22
667 266 4.4
667 268 0.43
667 275 0.16
667 290 0.27
667 309 0.22
667 323 0.11
667 355 0.22
667 365 0.19
667 366 0.58
667 369 0.21
667 374 1.22
667 377 1.05
667 378 1.16
667 379 0.14
667 380 1.23
667 381 0.48
667 382 1.17
667 385 0.76
667 403 1.07
667 449 0.21
667 533 3.47
667 534 7.49
667 535 4.4
667 536 3.02
667 537 2.92
667 538 3.98
667 541 5.49
667 542 5.66
667 544 5.57
667 545 4
667 546 5.39
667 547 4.19
667 548 4.01
667 557 3.15
667 562 3.14
667 563 4.74
667 564 1.5
667 567 4.93
667 568 1.68
667 581 2.43
667 582 0.66
667 584 100
667 588 3.2
667 593 2.84
667 594 3.86
667 598 0.63
667 602 1.6
667 605 0.79
667 612 1.74
667 623 51
667 626 1.41
667 629 3.02
667 634 0.21
667 636 1.06
667 638 0.94
667 641 5.96
667 647 0.91
667 648 0.71
667 650 7.08
667 653 0.76
667 654 3.22
667 655 1.05
667 671 4.8
667 679 51
667 681 4.93
667 683 3.54
667 688 1.45
667 689 98
667 698 51
667 699 51
667 707 4.52
667 734 2.12
667 746 3.98
667 752 90.6
667 773 4.01
667 775 5.42
667 777 6.4
667 781 4.61
667 782 0.18
667 783 0.61
667 784 0.88
667 785 1.06
667 786 0.9
667 793 1.03
667 795 0.14
667 796 1.06
667 797 0.73
667 799 0.42
667 803 0.32
667 804 0.37
667 806 0.27
667 807 0.86
667 808 0.17
667 817 0.14
667 818 0.86
667 825 0.11
667 832 0.37
667 835 0.47
667 848 0.41
667 874 0.71
667 876 0.81
667 877 0.78
667 879 1
667 881 0.87
667 882 0.87
667 883 0.88
667 885 3.25
667 887 4.54
667 888 0.45
667 890 1.01
667 893 5.68
667 894 0.57
667 895 0.92
667 896 1.06
667 898 0.29
667 905 51
667 906 51
667 910 6.08
667 911 0.54
667 912 0.93
667 923 0.79
667 924 1.12
667 925 1.39
667 926 0.8
667 963 0.43
667 964 0.36
667 968 0.59
667 992 0.54
667 993 0.78
667 994 0.46
667 995 0.6
667 996 0.54
667 998 0.32
667 999 0.13
667 1000 0.12
667 1001 0.3
667 1005 0.49
667 1019 0.61
667 1020 0.45
667 1021 0.54
667 1027 0.34
667 1039 3.47
667 1040 3.78
667 1041 3.66
667 1042 4.84
667 1043 3.14
667 1044 5.17
667 1045 0.75
667 1046 7.24
667 1048 7.73
667 1051 4.76
667 1052 3.19
667 1053 5.12
667 1054 4.95
667 1056 3.24
667 1058 5.51
667 1059 4.27
667 1060 5.74
667 1061 3.11
667 1062 7.33
667 1063 3.16
667 1064 4.66
667 1065 3.04
667 1066 8.14
667 1067 8.28
667 1069 3.19
667 1070 3.29
667 1071 3.67
667 1072 3.07
667 1073 2.52
667 1075 4.25
667 1079 3.33
667 1080 3.39
667 1081 3.22
667 1082 3.08
667 1083 4.27
667 1084 3.5
667 1085 3.32
667 1086 5.48
667 1087 11.17
667 1089 3.42
667 1090 3.2
667 1091 2.04
667 1092 3.52
667 1095 2.24
667 1096 3.18
667 1097 2.44
667 1098 5.71
667 1099 2.1
667 1101 2.94
667 1102 5.62
667 1106 4.85
667 1108 3.24
667 1109 2.48
667 1110 3.08
667 1111 2.96
667 1116 3
667 1117 4.55
667 1119 3.23
667 1120 0.89
667 1123 4.6
667 1125 2.35
667 1126 2.42
667 1127 2.73
667 1128 1.76
667 1130 2.86
667 1131 3.43
667 1132 3.77
667 1133 2.54
667 1134 3.48
667 1135 2.7
667 1136 3.38
667 1139 3.07
667 1141 5.91
667 1142 2.76
667 1144 3.54
667 1146 5.78
667 1147 1.94
667 1150 5.41
667 1151 3.98
667 1153 3.9
667 1154 5.69
667 1158 6.03
667 1159 3.97
667 1160 4.64
667 1161 3.64
667 1162 3.08
667 1163 5.04
667 1165 4.36
667 1166 3.29
667 1168 3.19
667 1169 5.25
667 1175 0.77
667 1176 3.37
667 1177 5.38
667 1180 1.06
667 1181 3.81
667 1185 2.01
667 1186 1.43
667 1192 2.24
667 1196 2.4
667 1198 4.32
667 1206 0.35
667 1207 0.12
667 1210 0.92
667 1211 0.77
667 1216 2.61
667 1224 0.14
667 1228 1.64
667 1244 0.88
667 1297 0.87
667 1298 0.92
667 1299 0.34
667 1300 0.57
667 1303 1.59
667 1308 2.02
667 1310 0.43
584 775 0.09
623 606 98
679 775 0.38
689 266 5.14
689 576 90.6
689 584 98
689 606 100
689 613 100
689 623 98
689 685 100
689 699 98
689 703 100
689 746 7.63
689 752 98
689 777 5.4
689 1133 2.26
689 1225 90.6
698 613 98
698 685 98
698 703 98
699 698 98
752 576 98
752 1194 50.01
905 775 0.01
906 775 0.12
1206 1213 0.17
1207 1129 0.9
1207 1270 50.01
1207 1288 100
1310 1305 50.01
576 746 6.6
576 775 1.32
576 1027 5.1
606 679 98
613 650 6.04
685 775 0.02
703 775 0.15
1194 1191 50.01
1225 111 3.04
1225 113 2.63
1225 115 2.68
1225 116 3.37
1225 544 0.64
1225 775 0.93
1225 1039 3.36
1225 1040 3.75
1225 1041 3.6
1225 1043 3.12
1225 1046 5.7
1225 1048 8.51
1225 1051 5.13
1225 1052 3.15
1225 1053 5.08
1225 1054 5.05
1225 1056 6.9
1225 1058 5.54
1225 1059 4.6
1225 1060 5.79
1225 1061 2.96
1225 1062 3.1
1225 1063 3.14
1225 1064 4.55
1225 1065 3.14
1225 1066 5.46
1225 1067 4.16
1225 1069 3.05
1225 1070 3.28
1225 1071 3.64
1225 1072 3.02
1225 1073 3.14
1225 1075 4.23
1225 1080 3.23
1225 1081 3.19
1225 1082 3.14
1225 1083 3.97
1225 1084 3.34
1225 1085 3.3
1225 1086 5.46
1225 1089 3.24
1225 1090 3.2
1225 1091 2.01
1225 1092 3.3
1225 1095 2.23
1225 1096 3.15
1225 1097 2.43
1225 1098 5.64
1225 1099 1.99
1225 1102 5.5
1225 1106 5.13
1225 1109 2.28
1225 1110 3.25
1225 1111 2.83
1225 1116 2.87
1225 1117 4.47
1225 1119 3.08
1225 1123 3.91
1225 1125 2.33
1225 1126 2.12
1225 1127 1.99
1225 1131 3.34
1225 1132 3.75
1225 1134 2.56
1225 1136 3.39
1225 1141 5.94
1225 1146 5.75
1225 1151 3.67
1225 1153 2.45
1225 1154 4.27
1225 1158 5.89
1225 1159 3.32
1225 1161 2.73
1225 1165 4.89
1225 1166 3.66
1225 1169 3.22
1225 1176 2.17
1225 1177 2.8
1225 1181 3.03
1225 1192 2.12
1225 1198 2.51
1225 1199 5.4
1270 1207 1.68
1288 1207 1.5
1191 1225 50.01
1199 1079 0.47
673 542 0.56
673 548 0.41
673 557 0.18
673 563 1.49
673 593 0.58
673 910 0.13
632 726 9.07
681 30 0.19
681 546 0.15
681 548 0.2
681 648 0.11
681 649 2.4
681 650 2.99
681 654 0.5
681 702 100
681 749 51
702 650 5.6
749 702 98
683 53 0.12
683 73 0.1
683 88 0.48
683 102 0.16
683 103 0.19
683 109 0.19
683 111 0.19
683 113 0.18
683 115 0.16
683 116 0.14
683 119 0.28
683 120 0.21
683 128 0.72
683 130 0.49
683 133 0.76
683 151 0.13
683 153 0.12
683 157 0.43
683 160 0.43
683 173 0.14
683 182 0.38
683 183 0.28
683 184 0.27
683 185 0.49
683 186 0.15
683 187 78.6
683 191 0.47
683 232 0.22
683 235 0.37
683 239 0.21
683 240 0.22
683 241 0.23
683 242 0.29
683 245 0.4
683 247 0.19
683 250 0.62
683 258 0.18
683 266 0.11
683 290 0.11
683 309 0.16
683 365 0.13
683 369 0.81
683 374 0.38
683 377 0.32
683 378 0.34
683 379 0.3
683 380 0.42
683 381 0.31
683 382 0.38
683 385 0.14
683 391 0.15
683 392 0.24
683 403 0.44
683 533 0.45
683 534 1.7
683 535 0.55
683 536 1.9
683 537 0.54
683 538 1.51
683 541 1.66
683 542 1.02
683 544 0.72
683 545 0.63
683 546 0.78
683 547 0.56
683 548 0.54
683 557 0.63
683 562 1.23
683 563 5.8
683 567 0.71
683 568 0.42
683 581 0.24
683 582 0.21
683 593 0.37
683 594 2.12
683 602 0.14
683 605 0.15
683 612 0.11
683 624 100
683 626 0.26
683 629 0.51
683 631 2.03
683 634 0.11
683 636 0.83
683 638 0.52
683 647 0.38
683 650 1.9
683 653 0.18
683 654 2.03
683 655 0.15
683 667 1.18
683 670 98
683 681 0.5
683 688 0.12
683 707 0.33
683 727 3.03
683 728 100
683 734 0.28
683 736 98
683 746 0.35
683 773 0.63
683 775 0.69
683 781 0.68
683 783 0.32
683 784 0.44
683 786 1.54
683 787 3.18
683 788 0.41
683 789 2.64
683 790 1.93
683 793 0.15
683 796 0.28
683 797 0.12
683 818 0.67
683 830 0.13
683 832 0.2
683 910 0.65
683 912 0.13
683 923 0.15
683 924 0.3
683 925 0.2
683 926 0.26
683 931 0.54
683 968 0.15
683 1027 0.11
683 1039 0.11
683 1058 0.11
683 1062 0.34
683 1108 0.27
683 1146 0.36
683 1150 0.34
683 1151 0.28
683 1153 0.28
683 1154 0.37
683 1159 0.12
683 1160 0.26
683 1161 0.37
683 1163 0.36
683 1166 0.2
683 1168 0.36
683 1169 0.22
683 1176 0.14
683 1177 0.19
683 1181 0.22
683 1186 0.11
683 1192 0.32
624 605 9.9
670 676 98
670 818 2.69
728 658 100
736 624 98
736 695 98
658 921 100
676 612 3.43
676 636 19.45
695 624 98
921 224 100
224 187 78.6
688 533 0.22
688 534 0.4
688 535 0.53
688 536 0.64
688 538 0.23
688 541 0.6
688 544 0.11
688 545 0.23
688 546 0.29
688 548 0.86
688 557 0.34
688 563 0.18
688 567 0.54
688 568 0.19
688 581 0.13
688 593 0.31
688 598 0.2
688 602 0.1
688 626 1.36
688 629 0.76
688 640 98
688 649 0.1
688 650 0.1
688 653 3.44
688 667 0.34
688 681 0.86
688 683 0.14
688 693 51
688 718 98
688 726 5.31
688 729 5.35
688 734 0.89
688 773 0.33
688 775 0.47
688 777 5.39
688 781 0.2
688 910 0.24
640 777 0.09
693 726 5.31
693 729 5.4
693 777 5.3
718 640 98
696 603 50.01
603 627 50.01
603 633 98
603 996 2.13
707 1 0.24
707 101 1.51
707 119 0.99
707 151 0.27
707 153 0.12
707 154 0.15
707 173 0.53
707 183 0.12
707 184 0.38
707 186 0.28
707 191 0.13
707 232 0.38
707 237 0.1
707 245 0.44
707 246 0.29
707 250 0.2
707 374 0.11
707 377 0.13
707 449 0.74
707 534 0.47
707 535 0.27
707 536 0.47
707 537 0.14
707 538 0.33
707 541 0.79
707 542 0.24
707 544 0.21
707 545 0.7
707 546 0.34
707 547 0.12
707 548 0.77
707 557 0.2
707 562 0.8
707 563 1.02
707 567 0.44
707 568 1.06
707 581 0.46
707 582 0.17
707 593 0.4
707 594 11.57
707 600 98
707 612 7.77
707 629 0.13
707 667 0.27
707 681 0.2
707 683 0.17
707 688 0.47
707 697 98
707 734 0.13
707 746 1.78
707 773 0.4
707 775 0.46
707 781 0.44
707 784 0.15
707 796 0.14
707 832 0.75
707 857 4.96
707 883 0.17
707 893 0.62
707 894 0.18
707 910 0.33
707 924 0.12
707 1021 0.1
707 1026 0.13
707 1303 1.27
600 857 4.97
697 600 98
746 53 0.1
746 535 0.15
746 537 0.32
746 538 0.16
746 541 0.11
746 546 0.12
746 548 0.18
746 562 0.21
746 563 0.14
746 567 0.11
746 602 0.18
746 605 47.09
746 680 100
746 756 98
746 857 0.34
746 910 0.13
746 1022 0.18
746 1051 0.12
746 1083 0.21
746 1084 0.26
746 1091 0.15
746 1099 0.31
680 644 35
756 632 100
644 612 0.45
644 649 5.58
644 650 0.29
644 655 2.86
769 650 9.85
769 696 50.01
769 724 16.01
773 534 0.12
773 535 0.16
773 536 0.17
773 541 0.19
773 545 0.11
773 548 0.31
773 563 0.18
773 581 0.15
773 582 0.13
773 602 0.21
773 612 5.03
773 629 0.5
773 634 0.18
773 648 1.31
773 650 0.18
773 653 0.24
773 667 0.12
773 681 0.21
773 734 0.18
773 774 98
773 775 0.18
773 777 3.8
773 780 11.3
773 910 0.1
773 1046 0.18
774 778 98
775 53 0.14
775 157 0.32
775 166 0.3
775 238 0.14
775 365 0.11
775 533 1.37
775 534 1.33
775 535 1.93
775 536 1.33
775 538 1.05
775 540 100
775 541 1.31
775 542 1.06
775 544 0.51
775 545 3.99
775 546 2.83
775 547 0.36
775 548 1.54
775 557 0.27
775 562 1.59
775 563 3.14
775 567 1.46
775 568 0.52
775 581 5.1
775 594 4.47
775 609 98
775 612 0.12
775 629 0.27
775 667 5.11
775 669 98
775 681 7.28
775 683 0.86
775 688 3.6
775 704 98
775 734 1.42
775 746 0.46
775 773 1.41
775 781 1.46
775 782 0.11
775 910 1.21
775 996 0.2
775 1123 0.23
775 1300 0.46
540 609 98
609 594 4.89
609 629 3.94
669 569 98
669 704 98
704 594 0.01
569 580 98
580 540 98
781 153 0.13
781 166 0.3
781 176 0.85
781 182 0.11
781 183 0.11
781 191 0.11
781 255 0.38
781 374 0.13
781 378 0.16
781 380 0.2
781 403 0.16
781 533 1
781 534 0.98
781 535 1.36
781 536 1.36
781 537 0.35
781 538 1.19
781 541 1.1
781 542 1.97
781 544 0.76
781 545 1.56
781 546 1.17
781 547 1.07
781 548 1.74
781 557 1.33
781 562 1.21
781 563 1.52
781 567 1.06
781 568 1.04
781 581 0.84
781 593 1.28
781 594 0.33
781 598 0.91
781 605 1.39
781 612 0.44
781 629 1.31
781 667 1.12
781 671 1.67
781 681 0.6
781 683 0.91
781 688 0.18
781 707 0.17
781 724 10.58
781 729 4.83
781 734 0.38
781 746 0.21
781 773 1.11
781 775 1.18
781 797 0.19
781 807 0.49
781 857 0.31
781 874 0.28
781 893 0.1
781 898 0.12
781 910 1.19
781 926 0.28
781 999 1.91
782 542 0.11
782 548 0.12
783 1054 0.32
783 1058 0.14
783 1059 0.17
783 1061 0.41
783 1118 0.79
784 705 100
784 783 49.97
705 783 5.47
785 626 0.58
786 787 0.28
787 533 0.11
787 534 0.13
787 536 0.14
787 538 0.16
787 547 0.15
787 548 0.16
787 562 0.12
787 688 1.18
787 775 0.13
787 781 0.11
793 7 100
793 10 100
793 51 32.29
793 53 0.15
793 73 0.11
793 82 64.96
793 93 100
793 151 0.14
793 152 0.11
793 154 0.1
793 158 58.95
793 168 0.7
793 173 0.2
793 176 0.13
793 182 0.25
793 183 0.2
793 184 0.22
793 185 0.12
793 191 0.29
793 211 0.59
793 215 11.41
793 219 100
793 232 0.35
793 235 0.22
793 240 0.13
793 241 0.26
793 242 0.16
793 245 0.21
793 247 0.2
793 251 0.11
793 351 100
793 374 0.34
793 377 0.31
793 378 0.28
793 380 0.3
793 382 0.33
793 385 0.25
793 386 67.29
793 403 0.18
793 449 5
793 544 0.15
793 547 0.17
793 563 0.38
793 598 0.12
793 796 0.21
793 797 0.58
793 799 0.15
793 800 0.32
793 813 98.44
793 818 0.32
793 821 100
793 822 0.11
793 825 0.05
793 826 3.92
793 832 0.29
793 834 100
793 835 0.13
793 846 100
793 848 0.31
793 850 99.9
793 857 0.4
793 874 0.26
793 912 0.76
793 920 100
793 923 0.12
793 924 0.12
793 926 0.1
793 938 12.77
793 947 100
793 959 6.02
793 1287 50.01
7 11 92.19
7 942 100
10 7 29.32
10 11 7.81
51 211 0.93
82 51 33.37
82 217 5.65
93 51 3.8
93 799 0.01
93 835 1.66
158 161 100
158 165 99.92
219 211 76.73
351 211 0.75
351 264 90.32
351 267 99.83
351 282 0.01
351 799 0.78
386 509 100
813 797 0.06
813 826 92.12
813 844 100
821 797 0.14
821 799 0.19
821 825 0.15
826 835 0.2
834 797 0.45
834 826 3.96
846 797 0.01
850 799 0.01
920 449 3.17
938 937 100
938 951 100
938 953 100
947 7 29.77
947 51 25.19
947 82 35.04
947 211 1.99
947 386 32.69
947 938 36.46
959 158 41.05
959 211 0.89
959 217 3.49
1287 7 37.81
1287 217 5.7
1287 938 31.17
1287 959 43.97
11 797 0.01
161 211 0.75
165 7 0.35
165 211 0.19
264 282 68.19
264 307 90.66
264 797 0.01
267 211 0.93
267 282 31.8
267 291 100
267 797 0.01
282 307 9.34
509 402 86.51
844 863 100
937 92 26.5
937 211 0.93
937 797 0.01
942 938 18.17
951 92 48.5
953 92 25
92 51 5.34
291 264 9.61
307 211 2.14
402 7 2.66
402 797 0.41
863 835 0.04
794 795 66.79
796 1 0.32
796 8 0.29
796 15 0.12
796 18 0.17
796 23 0.2
796 73 0.97
796 97 0.14
796 99 0.52
796 151 0.55
796 152 0.41
796 153 1.24
796 154 0.49
796 157 0.29
796 160 0.76
796 163 0.12
796 166 0.1
796 176 0.17
796 182 0.19
796 183 1.28
796 184 0.23
796 185 0.74
796 190 95.4
796 191 0.63
796 232 0.32
796 235 0.58
796 238 0.93
796 239 1.07
796 240 0.27
796 241 0.28
796 242 0.28
796 247 0.15
796 250 0.24
796 258 0.19
796 259 4
796 266 0.99
796 365 0.36
796 369 0.17
796 374 0.37
796 377 0.26
796 378 0.24
796 380 0.98
796 381 0.14
796 382 0.49
796 403 0.5
796 533 0.49
796 534 1.05
796 535 0.21
796 536 0.56
796 538 0.45
796 541 0.29
796 542 0.23
796 544 0.3
796 545 0.2
796 546 0.21
796 547 0.59
796 548 0.29
796 557 0.24
796 562 0.79
796 563 2.42
796 567 0.35
796 581 0.93
796 582 0.37
796 594 0.26
796 598 0.11
796 667 0.34
796 683 0.11
796 773 0.91
796 775 0.31
796 781 0.18
796 783 0.15
796 784 0.18
796 785 0.16
796 793 0.36
796 794 0.15
796 797 0.53
796 799 0.45
796 803 0.15
796 804 0.92
796 805 100
796 807 0.47
796 808 0.12
796 814 100
796 818 0.44
796 835 0.15
796 836 98
796 842 100
796 857 1.52
796 874 0.22
796 883 0.12
796 887 0.12
796 910 0.24
796 923 0.3
796 924 0.32
796 925 0.31
796 926 0.28
796 963 0.3
796 964 1.28
796 971 0.3
796 994 0.2
796 1019 0.13
796 1020 1.38
796 1041 0.14
796 1042 0.14
796 1043 0.23
796 1046 0.39
796 1048 0.51
796 1051 0.2
796 1052 0.15
796 1053 0.22
796 1056 0.41
796 1059 0.51
796 1062 0.14
796 1063 0.2
796 1064 0.36
796 1065 0.85
796 1066 0.28
796 1069 1.04
796 1070 0.58
796 1071 0.77
796 1075 0.42
796 1079 2.69
796 1083 0.14
796 1086 0.21
796 1087 0.23
796 1089 0.61
796 1090 0.19
796 1091 0.25
796 1096 0.81
796 1099 0.18
796 1102 1.91
796 1110 0.7
796 1119 0.27
796 1123 0.73
796 1127 0.17
796 1130 0.32
796 1135 3.2
796 1139 0.45
796 1141 0.44
796 1146 0.3
796 1186 0.22
796 1297 0.13
796 1298 0.22
796 1300 0.13
190 205 5
190 247 2.16
190 793 0.09
190 835 0.14
805 793 0.01
805 819 49
805 835 0.01
814 793 0.01
814 835 0.02
836 190 80
836 835 0.01
842 835 0.01
819 838 14.15
797 15 0.16
797 16 0.17
797 17 0.16
797 18 0.15
797 20 0.17
797 23 0.15
797 26 0.14
797 53 0.15
797 73 0.2
797 151 0.22
797 152 0.18
797 153 0.15
797 154 0.11
797 182 0.22
797 183 0.21
797 184 0.27
797 185 0.27
797 191 0.35
797 232 0.49
797 235 0.38
797 239 0.23
797 240 0.25
797 241 0.24
797 242 0.26
797 245 0.28
797 246 0.21
797 247 0.19
797 255 0.16
797 266 0.11
797 365 0.34
797 369 0.1
797 374 0.31
797 377 0.21
797 378 0.28
797 380 0.28
797 381 0.1
797 382 0.22
797 385 0.15
797 403 0.27
797 533 0.17
797 534 0.26
797 535 0.14
797 536 0.22
797 538 0.14
797 541 0.2
797 542 0.63
797 544 0.22
797 545 0.11
797 546 0.3
797 547 0.16
797 548 0.11
797 557 0.15
797 563 0.42
797 567 0.15
797 568 0.12
797 612 0.17
797 667 0.22
797 681 0.19
797 683 0.17
797 746 0.26
797 773 0.23
797 775 0.26
797 781 0.17
797 782 0.1
797 784 0.12
797 793 0.71
797 794 0.6
797 795 0.75
797 796 0.81
797 799 0.6
797 800 0.2
797 801 44.44
797 802 0.11
797 803 0.47
797 804 0.63
797 806 0.48
797 807 0.71
797 808 0.42
797 809 50.01
797 810 1.54
797 818 0.51
797 820 50.01
797 822 1.19
797 825 0.34
797 827 50.01
797 828 0.11
797 829 0.23
797 830 0.45
797 832 0.19
797 835 0.58
797 838 25.13
797 839 50.01
797 845 100
797 848 0.99
797 849 100
797 852 20
797 853 55
797 854 50.01
797 857 1.04
797 874 0.53
797 876 0.15
797 877 0.13
797 881 0.14
797 882 0.13
797 883 0.12
797 885 0.14
797 887 0.13
797 894 0.11
797 895 0.11
797 910 0.16
797 912 0.13
797 923 0.17
797 924 0.29
797 925 0.28
797 926 0.16
797 963 0.14
797 964 0.16
797 968 0.11
797 992 0.29
797 993 0.17
797 994 0.13
797 995 0.17
797 1019 0.13
797 1021 0.24
797 1027 0.19
797 1048 0.11
797 1056 0.12
797 1071 0.11
797 1098 0.16
797 1106 0.12
797 1130 0.12
797 1131 0.16
797 1297 0.17
809 793 0.37
809 796 0.06
809 800 1.01
820 793 0.01
820 796 0.01
820 800 0.01
820 822 0.01
827 793 0.01
827 800 0.01
839 793 0.03
839 796 0.01
845 793 0.15
845 796 1.98
845 800 0.19
845 822 0.03
849 793 0.01
849 811 0.62
852 811 0.04
853 793 0.01
853 796 0.17
853 800 0.01
853 811 2.1
854 793 0.01
854 796 0.01
854 800 0.01
798 793 1.25
798 808 56.57
798 835 3.2
798 851 1.96
798 869 4.47
798 956 100
956 808 1.89
802 804 58.74
802 871 16.67
803 793 1
803 831 100
803 858 100
803 872 27.84
831 793 0.01
831 861 33.95
858 793 1.94
858 861 33.95
861 793 0.01
815 873 100
873 835 0.32
817 860 100
860 811 0.04
828 793 1
828 875 100
875 803 0.17
830 835 0.14
835 232 0.5
835 793 15.67
835 802 8.14
835 843 100
835 868 100
843 793 0.97
868 793 0.1
848 832 0.12
851 799 0.14
851 818 0.15
851 829 0.11
851 869 0.25
866 800 2.76
866 803 2.44
866 872 5.4
871 802 45.87
871 841 18.19
871 847 85.77
841 847 85.76
841 869 10.11
847 869 7.5
874 799 0.26
874 806 0.21
874 810 0.19
874 822 0.13
874 829 0.26
874 832 0.14
874 835 0.2
874 838 60.69
874 848 0.2
874 857 1.41
876 877 1.17
877 97 0.11
877 533 0.12
877 534 0.12
877 536 0.22
877 545 0.25
877 546 0.18
877 547 0.19
877 557 0.12
877 563 0.12
877 567 0.15
877 667 0.15
877 773 0.21
877 775 0.11
877 781 0.17
877 876 0.22
877 878 100
877 879 0.22
877 881 0.33
877 882 0.37
877 883 0.33
877 885 0.22
877 887 0.43
877 890 0.24
877 892 98
877 893 0.24
877 894 0.21
877 895 0.43
877 896 0.22
877 898 0.2
877 904 46.5
877 1027 0.19
877 1048 0.18
877 1072 0.18
877 1144 0.13
877 1211 0.23
878 881 2.38
892 888 0.48
892 904 46.5
904 877 4.53
904 879 9.15
904 881 5.54
904 882 5.01
904 888 1.32
904 894 2.86
904 895 5.9
879 877 1.15
881 880 100
880 879 1.87
880 888 0.48
882 449 0.1
882 533 0.14
882 534 0.23
882 535 0.14
882 538 0.31
882 541 0.19
882 542 0.1
882 544 0.19
882 545 0.12
882 546 0.3
882 547 0.1
882 548 0.11
882 557 0.24
882 563 0.11
882 567 0.2
882 568 0.11
882 667 0.19
882 746 0.12
882 773 0.19
882 781 0.19
882 889 100
882 893 0.1
882 895 0.12
882 910 0.14
889 881 1.6
889 897 81.5
889 898 10.43
897 898 4.99
883 884 100
884 893 2.28
885 895 1.31
887 535 0.26
887 562 0.34
887 563 0.27
887 681 0.5
887 775 0.13
887 786 0.38
887 788 0.35
887 789 0.51
887 876 0.53
887 877 0.77
887 879 0.55
887 881 0.66
887 882 0.78
887 883 0.82
887 885 0.5
887 888 0.28
887 890 0.68
887 893 0.99
887 894 0.51
887 895 1.17
887 896 0.85
887 898 0.87
887 899 50.01
887 1041 0.1
887 1042 0.1
887 1053 0.11
887 1063 0.16
887 1064 0.14
887 1066 0.12
887 1082 2.08
887 1085 0.48
887 1092 0.88
887 1123 1.24
887 1132 1.23
887 1147 0.22
899 1132 1.22
888 891 100
888 903 33.3
891 903 33.33
893 449 0.38
893 808 0.46
893 876 0.38
893 877 0.39
893 879 0.36
893 881 0.52
893 882 0.62
893 883 0.42
893 885 0.4
893 887 0.82
893 888 0.1
893 890 0.35
893 894 0.29
893 895 1.61
893 896 0.28
893 898 0.49
893 964 0.14
893 1075 0.15
893 1087 0.23
895 533 0.12
895 534 0.15
895 535 0.15
895 536 0.13
895 538 0.2
895 544 0.27
895 546 0.18
895 557 0.14
895 567 0.19
895 667 0.21
895 773 0.19
895 775 0.19
895 781 0.15
895 903 33.3
898 895 0.24
945 832 0.2
945 912 0.1
907 996 42.4
907 1002 100
907 1013 100
907 1016 100
1002 1013 10
1013 907 1.79
1016 1002 100
910 563 0.13
910 593 0.21
910 594 0.1
910 605 0.1
911 926 0.07
912 962 98
962 280 100
280 309 0.04
913 48 0.02
913 1018 51
48 358 99.99
1018 995 2.01
1018 998 0.64
1018 1000 10
1018 1010 100
358 347 50
1010 995 1.41
1010 1000 10
923 17 0.1
923 23 0.14
923 64 0.13
923 79 0.61
923 99 0.41
923 101 0.27
923 123 1.27
923 151 0.2
923 153 0.16
923 154 0.33
923 157 0.15
923 166 0.21
923 173 0.2
923 183 0.23
923 184 0.26
923 185 0.4
923 191 0.27
923 235 0.1
923 238 0.39
923 240 0.12
923 241 0.11
923 242 0.16
923 247 0.1
923 251 1.99
923 365 0.22
923 366 0.24
923 374 0.14
923 380 0.26
923 382 0.11
923 385 0.1
923 391 0.17
923 403 0.23
923 495 0.22
923 533 0.32
923 534 0.55
923 535 0.63
923 536 1.01
923 538 0.48
923 541 0.57
923 542 0.42
923 544 1.24
923 545 0.61
923 546 0.26
923 548 0.41
923 557 0.18
923 563 2.68
923 567 1.35
923 581 0.82
923 582 0.25
923 594 0.25
923 598 0.51
923 612 3.75
923 618 1.04
923 636 0.92
923 667 0.66
923 681 0.39
923 734 0.33
923 746 0.53
923 773 0.3
923 775 0.41
923 781 0.18
923 782 0.14
923 784 0.1
923 786 0.23
923 788 0.17
923 789 0.51
923 790 0.19
923 796 0.34
923 832 0.6
923 874 0.18
923 895 0.13
923 910 1.01
923 912 0.2
923 922 100
923 924 0.37
923 925 0.34
923 926 0.18
923 931 1.31
923 963 0.37
923 964 0.58
923 968 0.84
923 975 0.3
923 994 3.76
923 995 1.24
923 1019 0.99
923 1020 0.93
923 1021 0.77
923 1022 0.61
923 1023 0.29
923 1026 0.57
923 1027 0.77
923 1033 0.52
923 1035 0.21
923 1040 0.25
923 1043 0.17
923 1059 0.37
923 1062 0.11
923 1064 0.19
923 1089 0.13
923 1092 0.59
923 1102 0.14
923 1111 0.28
923 1119 0.16
923 1131 0.1
923 1139 0.4
923 1163 0.37
923 1180 1.19
923 1297 0.1
922 816 100
922 993 1.28
816 823 50
823 796 0.05
823 857 1.39
924 1 0.35
924 17 0.17
924 19 0.31
924 44 0.39
924 53 0.31
924 61 0.36
924 64 1.86
924 66 1.19
924 70 0.22
924 72 0.25
924 73 0.59
924 79 0.3
924 94 0.5
924 97 0.37
924 98 0.6
924 99 0.39
924 151 0.13
924 154 0.12
924 176 0.13
924 183 0.38
924 184 0.59
924 191 0.38
924 235 0.38
924 238 0.29
924 240 0.32
924 241 0.3
924 242 0.34
924 245 0.58
924 247 0.21
924 369 0.51
924 374 0.46
924 377 0.47
924 378 0.26
924 380 0.38
924 382 0.37
924 403 0.29
924 449 0.24
924 534 0.34
924 535 0.3
924 536 0.35
924 537 0.71
924 538 0.16
924 542 0.14
924 544 0.22
924 546 0.13
924 548 0.57
924 562 0.91
924 594 0.2
924 631 1.53
924 667 0.48
924 683 0.12
924 773 0.16
924 775 0.26
924 781 0.12
924 784 0.23
924 786 0.16
924 793 0.11
924 796 0.51
924 797 0.31
924 804 0.54
924 807 0.59
924 808 0.84
924 818 0.1
924 829 0.25
924 832 0.41
924 874 0.48
924 881 0.14
924 882 0.21
924 883 0.21
924 893 0.12
924 910 0.39
924 911 1.12
924 912 5.5
924 923 1.29
924 925 1.1
924 926 0.46
924 931 0.28
924 934 100
924 939 100
924 958 98
924 964 0.35
924 992 0.55
924 993 0.26
924 995 0.56
924 996 0.2
924 1019 0.1
924 1022 0.24
924 1039 0.11
924 1040 0.21
924 1041 0.43
924 1042 0.38
924 1043 0.37
924 1044 0.44
924 1046 0.28
924 1048 0.76
924 1051 0.28
924 1052 0.26
924 1053 0.34
924 1054 0.33
924 1056 0.39
924 1058 0.35
924 1059 0.54
924 1060 0.36
924 1061 0.31
924 1062 0.37
924 1063 0.24
924 1064 0.71
924 1065 0.16
924 1066 0.36
924 1067 0.55
924 1069 0.68
924 1070 0.24
924 1071 0.12
924 1072 0.7
924 1073 0.83
924 1075 0.39
924 1079 0.41
924 1080 0.67
924 1082 0.28
924 1083 0.15
924 1084 0.48
924 1085 0.28
924 1086 0.27
924 1087 1.03
924 1089 0.39
924 1090 0.27
924 1091 0.12
924 1096 0.39
924 1097 0.42
924 1098 0.38
924 1099 0.49
924 1101 0.36
924 1102 1.67
924 1106 0.39
924 1109 0.11
924 1110 1
924 1111 0.52
924 1116 0.63
924 1117 0.45
924 1120 0.32
924 1123 0.16
924 1126 0.15
924 1127 0.61
924 1130 0.15
924 1131 0.23
924 1135 0.23
924 1136 0.21
924 1139 0.1
924 1141 0.47
924 1144 0.47
924 1146 0.79
924 1147 0.13
924 1151 0.19
924 1153 0.43
924 1154 0.61
924 1158 0.46
924 1165 0.18
924 1168 1.4
924 1177 0.51
924 1180 0.2
924 1186 1.01
924 1297 0.17
924 1303 0.14
934 21 51
939 666 98
939 958 100
939 998 0.72
958 757 98
666 596 98
757 731 98
596 638 9.08
731 666 98
925 43 100
925 44 0.39
925 48 100
925 53 0.46
925 61 0.47
925 62 100
925 64 0.2
925 66 0.51
925 72 0.4
925 73 0.43
925 94 0.27
925 98 0.33
925 101 0.1
925 153 0.14
925 160 2.13
925 163 0.17
925 182 0.17
925 183 0.17
925 186 0.33
925 191 0.25
925 232 0.48
925 240 0.13
925 242 0.29
925 245 0.34
925 247 0.14
925 249 0.4
925 255 0.37
925 258 0.33
925 266 0.33
925 272 0.2
925 275 0.15
925 293 0.22
925 347 50
925 358 100
925 365 0.32
925 374 0.17
925 378 0.45
925 382 0.24
925 387 0.21
925 449 0.17
925 483 0.12
925 534 0.8
925 535 0.13
925 536 0.48
925 538 0.14
925 541 0.54
925 542 1.17
925 544 0.44
925 545 0.24
925 546 1.6
925 547 0.4
925 548 0.32
925 563 0.36
925 567 0.62
925 568 0.16
925 582 10.65
925 647 0.16
925 653 0.32
925 667 0.19
925 683 0.15
925 773 0.38
925 775 0.14
925 781 0.37
925 782 0.2
925 793 0.19
925 796 0.2
925 800 0.33
925 818 0.26
925 832 3.53
925 851 10
925 888 0.12
925 896 0.21
925 898 0.25
925 907 0.37
925 910 0.12
925 912 0.39
925 923 0.61
925 924 0.98
925 926 0.16
925 931 0.78
925 932 100
925 949 50
925 950 50
925 963 0.18
925 968 0.43
925 995 4.94
925 999 0.14
925 1010 53
925 1018 51
925 1042 0.1
925 1048 0.17
925 1054 0.18
925 1062 0.23
925 1065 0.32
925 1067 0.25
925 1069 0.7
925 1082 0.13
925 1098 0.23
43 957 25
62 43 100
932 949 50
949 911 9.18
950 923 7.31
950 924 0.59
950 957 100
926 153 0.1
926 166 0.29
926 242 0.27
926 245 0.18
926 377 0.12
926 380 0.14
926 533 0.59
926 534 1.33
926 535 0.57
926 536 1.1
926 537 0.49
926 538 1.35
926 541 0.17
926 544 0.89
926 545 0.18
926 546 0.23
926 548 0.82
926 557 1
926 562 0.15
926 567 1.67
926 568 0.19
926 572 100
926 581 5.14
926 593 3.82
926 618 0.11
926 629 3.97
926 667 0.63
926 681 0.5
926 683 0.36
926 688 3.46
926 734 17.72
926 773 0.46
926 775 0.51
926 781 0.88
926 796 0.22
926 832 0.11
926 910 0.4
926 911 0.62
926 917 100
926 923 5.98
926 924 0.48
926 928 98
926 930 100
926 1040 0.1
926 1043 0.17
926 1084 2.45
926 1111 0.15
926 1119 0.74
926 1150 3.46
926 1160 0.14
926 1175 0.77
926 1186 1.74
572 593 3.8
572 629 3.8
917 734 17.72
928 722 98
928 748 100
928 1227 100
930 917 100
722 748 98
748 572 51
748 581 4.58
748 758 2.96
1227 1084 2.24
1227 1150 3.42
927 531 100
927 546 1.04
927 582 10.59
927 923 5.35
927 929 100
927 995 9.96
531 995 0.01
929 995 2.46
931 933 6.92
931 935 100
935 936 100
933 266 0.23
933 365 0.48
933 581 0.41
933 594 0.37
933 832 1.66
933 916 100
933 968 0.35
933 994 0.38
916 915 100
915 918 98
918 923 0.25
946 156 62.91
957 48 99.98
957 913 100
957 932 100
963 238 0.11
963 366 0.3
963 964 0.67
963 965 100
963 968 0.66
963 975 3.74
963 1025 100
965 1038 100
1025 1028 4.5
1038 1025 96
964 73 0.15
964 101 2.17
964 238 0.15
964 403 0.11
964 536 0.12
964 567 0.15
964 890 0.13
964 963 2.57
964 966 100
964 968 0.84
964 972 0.58
964 975 2
964 1019 0.42
964 1020 0.48
964 1021 0.34
964 1022 0.42
964 1023 0.3
964 1026 0.69
964 1027 0.35
964 1029 98
964 1033 0.21
964 1040 0.12
964 1067 0.16
964 1073 0.48
964 1075 0.39
964 1110 0.17
964 1120 0.44
966 963 1.3
1029 1024 100
968 101 0.54
968 963 1.84
968 964 0.66
968 967 100
968 972 0.6
967 963 1.5
967 964 0.38
975 984 2.37
984 991 100
991 970 0.8
992 247 2
992 257 95.7
992 995 2.94
992 1015 96
257 273 80
1015 995 2.34
993 996 1.4
993 1001 58.43
993 1014 78.12
994 960 100
994 961 51.92
994 993 0.52
994 999 51.92
960 999 30
995 952 100
995 954 100
995 992 2.55
995 998 0.26
995 1000 0.13
995 1005 2.07
995 1006 100
995 1010 49
995 1015 2.91
995 1018 49
952 259 2.75
954 927 2.68
1006 998 0.03
1006 1014 2.86
996 102 3.39
996 245 0.13
996 266 0.3
996 268 0.16
996 275 0.69
996 907 0.46
996 992 4
996 993 7.77
996 994 0.11
996 1001 2.6
996 1005 0.51
998 992 0.12
998 994 0.54
998 995 0.31
998 1000 0.42
998 1001 0.46
998 1003 100
998 1005 1.6
998 1008 100
998 1012 100
1008 994 0.12
1008 995 0.06
1008 1001 5.16
1012 994 1.89
1012 995 2.6
1000 242 0.03
1000 995 6.4
1000 1009 100
1000 1017 100
1009 995 0.42
1009 1017 98
1017 995 1.92
1005 1001 2.23
1019 18 0.13
1019 73 0.22
1019 101 0.31
1019 153 0.25
1019 157 0.83
1019 235 0.11
1019 237 0.26
1019 238 0.47
1019 239 0.14
1019 240 0.14
1019 241 0.1
1019 255 0.12
1019 365 0.54
1019 366 1.02
1019 367 100
1019 370 0.18
1019 373 100
1019 374 0.11
1019 533 0.22
1019 534 0.29
1019 535 0.28
1019 536 0.26
1019 541 0.18
1019 544 0.32
1019 545 0.8
1019 546 0.11
1019 547 0.52
1019 557 0.13
1019 562 0.13
1019 563 0.3
1019 567 0.2
1019 594 0.14
1019 667 0.79
1019 683 0.19
1019 746 0.13
1019 773 0.76
1019 775 0.22
1019 781 0.52
1019 877 0.14
1019 879 0.12
1019 887 0.14
1019 910 0.24
1019 963 0.75
1019 964 0.57
1019 972 1.46
1019 975 0.59
1019 1020 1.56
1019 1021 1.05
1019 1022 1.15
1019 1023 0.56
1019 1026 1.22
1019 1027 2.25
1019 1031 100
1019 1033 0.15
1019 1035 0.21
1019 1037 0.28
1019 1046 0.14
1019 1048 0.11
1019 1070 0.3
1019 1073 0.27
1019 1075 0.11
1019 1081 0.36
1019 1083 0.24
1019 1086 0.34
1019 1090 0.3
1019 1130 1.13
1019 1136 0.47
1019 1213 0.12
367 366 0.12
373 367 100
1031 1019 1.1
1031 1020 1.4
1031 1021 1
1031 1026 2.87
1020 1 0.11
1020 66 0.42
1020 101 0.31
1020 168 0.26
1020 182 0.13
1020 183 0.12
1020 185 0.25
1020 191 0.26
1020 232 0.17
1020 235 0.25
1020 237 0.16
1020 238 0.23
1020 242 0.14
1020 365 0.42
1020 366 0.46
1020 374 0.12
1020 382 0.1
1020 536 0.19
1020 542 0.5
1020 557 0.35
1020 563 0.11
1020 567 0.17
1020 594 0.31
1020 746 0.34
1020 781 0.14
1020 782 0.35
1020 857 4.1
1020 963 0.27
1020 964 0.11
1020 1019 1.45
1020 1021 1.8
1020 1022 1.56
1020 1023 1.25
1020 1026 1.42
1020 1027 1.48
1020 1032 100
1020 1033 0.18
1020 1035 0.25
1020 1037 3.83
1020 1084 0.14
1020 1089 0.12
1020 1096 0.18
1020 1110 0.11
1020 1119 0.13
1032 1020 1.7
1032 1021 1.8
1032 1030 100
1032 1037 2.3
1030 1019 1.8
1021 101 0.13
1021 173 0.37
1021 237 0.18
1021 238 0.81
1021 255 0.58
1021 365 0.43
1021 366 0.46
1021 369 0.26
1021 963 0.14
1021 964 0.39
1021 968 0.37
1021 972 0.23
1021 1019 2.1
1021 1020 1.99
1021 1022 2.53
1021 1023 1.21
1021 1026 0.35
1021 1027 2.56
1021 1028 0.94
1021 1033 0.94
1021 1037 1.83
1021 1101 0.14
1022 151 0.45
1022 153 0.21
1022 242 0.14
1022 365 0.18
1022 366 0.23
1022 369 0.16
1022 370 0.21
1022 536 0.27
1022 538 0.11
1022 544 0.11
1022 581 0.26
1022 796 0.16
1022 832 0.1
1022 857 0.25
1022 963 0.11
1022 964 0.48
1022 968 0.11
1022 969 19.5
1022 970 0.39
1022 1019 3.24
1022 1020 3.36
1022 1021 3.21
1022 1023 1.31
1022 1026 4.27
1022 1027 4.99
1022 1028 0.81
1022 1033 0.62
1022 1036 100
1022 1037 2.34
1022 1058 0.14
1022 1067 0.6
1022 1089 0.17
1022 1090 0.2
1022 1091 0.13
1036 1034 100
1034 1019 2.4
1034 1020 2.6
1034 1021 2.6
1034 1022 3
1034 1026 4.64
1034 1027 4.7
1023 1021 1.73
1023 1033 10.87
1026 1020 20
1027 242 0.11
1027 376 0.14
1027 1021 0.12
1027 1022 0.2
1027 1037 1.76
1033 1021 10.7
1033 1028 3
1039 781 0.11
1039 1067 0.13
1039 1099 0.2
1039 1127 0.12
1039 1192 0.13
1040 95 0.1
1040 154 4.45
1040 449 12
1040 490 50.01
1040 536 0.34
1040 541 0.16
1040 545 0.31
1040 773 0.15
1040 887 0.22
1040 1039 0.12
1040 1041 0.24
1040 1042 0.1
1040 1043 0.45
1040 1049 50.01
1040 1050 51
1040 1051 0.51
1040 1064 0.3
1040 1065 0.4
1040 1069 0.4
1040 1070 0.38
1040 1089 2.25
1040 1096 0.18
1040 1118 0.17
1040 1127 0.5
1040 1147 0.11
1040 1175 0.14
1049 1050 50.01
1050 944 100
944 490 91
1041 97 0.12
1041 99 0.27
1041 178 98
1041 182 0.28
1041 185 0.32
1041 533 0.13
1041 535 0.18
1041 541 0.17
1041 560 98
1041 565 98
1041 598 0.19
1041 650 1.43
1041 734 0.72
1041 773 0.13
1041 786 0.11
1041 894 67.19
1041 1039 1.47
1041 1040 0.41
1041 1042 0.43
1041 1043 0.23
1041 1044 0.52
1041 1045 0.15
1041 1046 0.42
1041 1048 0.28
1041 1051 0.17
1041 1052 0.24
1041 1053 0.2
1041 1054 0.59
1041 1056 0.36
1041 1057 100
1041 1058 0.24
1041 1059 0.44
1041 1060 0.33
1041 1061 0.54
1041 1062 0.38
1041 1063 0.61
1041 1064 0.35
1041 1065 0.32
1041 1066 0.13
1041 1067 0.16
1041 1069 0.42
1041 1070 0.19
1041 1071 0.3
1041 1072 0.41
1041 1073 1.67
1041 1075 0.28
1041 1079 0.55
1041 1080 0.12
1041 1081 0.12
1041 1082 0.17
1041 1083 0.91
1041 1084 0.12
1041 1085 0.19
1041 1086 0.15
1041 1087 0.15
1041 1089 0.47
1041 1091 0.12
1041 1096 0.45
1041 1097 0.64
1041 1098 0.17
1041 1100 100
1041 1101 0.18
1041 1102 0.33
1041 1106 0.4
1041 1110 0.26
1041 1116 0.11
1041 1117 0.19
1041 1118 0.11
1041 1119 0.2
1041 1120 0.16
1041 1123 1.73
1041 1126 0.22
1041 1127 0.12
1041 1130 0.25
1041 1131 0.15
1041 1132 0.17
1041 1134 0.25
1041 1135 0.27
1041 1139 0.18
1041 1141 0.11
1041 1144 0.78
1041 1147 0.29
1041 1149 98
1041 1160 0.79
1041 1163 0.52
1041 1168 0.26
1041 1169 0.97
1041 1175 0.1
1041 1192 1.18
1041 1207 0.22
1041 1268 98
178 560 2.67
560 565 100
565 239 5.29
565 810 1
1057 1220 100
1100 1149 100
1149 178 100
1149 560 51
1268 1149 98
1220 1268 50.01
1042 26 1.13
1042 97 0.22
1042 98 0.32
1042 99 1.69
1042 182 0.13
1042 533 0.34
1042 537 0.1
1042 538 0.2
1042 567 0.38
1042 667 0.13
1042 808 0.24
1042 1039 0.31
1042 1040 0.88
1042 1041 0.76
1042 1043 0.53
1042 1044 0.77
1042 1045 0.12
1042 1046 0.58
1042 1048 0.57
1042 1051 0.19
1042 1052 0.9
1042 1053 0.73
1042 1054 0.3
1042 1056 0.46
1042 1058 0.35
1042 1059 0.86
1042 1060 0.45
1042 1061 0.57
1042 1062 0.46
1042 1063 0.63
1042 1064 1.45
1042 1065 0.35
1042 1066 2.49
1042 1067 0.33
1042 1069 0.27
1042 1070 0.51
1042 1071 0.36
1042 1072 0.23
1042 1073 1.64
1042 1075 1.12
1042 1079 0.56
1042 1080 0.3
1042 1081 0.22
1042 1082 0.52
1042 1083 1.19
1042 1084 0.37
1042 1085 0.17
1042 1086 0.23
1042 1087 0.51
1042 1089 1.27
1042 1090 1.31
1042 1091 0.2
1042 1092 0.25
1042 1095 0.1
1042 1096 0.45
1042 1098 1.02
1042 1099 0.22
1042 1101 0.24
1042 1102 0.19
1042 1106 0.65
1042 1108 1.01
1042 1109 3.37
1042 1110 0.16
1042 1111 0.29
1042 1116 0.29
1042 1117 0.29
1042 1119 0.46
1042 1123 0.5
1042 1125 0.42
1042 1126 4.79
1042 1127 1.54
1042 1128 0.32
1042 1130 1.68
1042 1131 2.78
1042 1132 0.33
1042 1134 0.85
1042 1135 0.76
1042 1136 1.77
1042 1139 5.24
1042 1141 2.41
1042 1144 1.34
1042 1146 1.42
1042 1147 1.91
1042 1150 0.52
1042 1151 0.38
1042 1153 1.56
1042 1154 1.25
1042 1158 1.3
1042 1159 0.43
1042 1160 0.61
1042 1161 2.97
1042 1163 0.48
1042 1165 0.38
1042 1166 0.59
1042 1168 1.63
1042 1169 0.45
1042 1177 0.43
1042 1179 100
1042 1181 0.96
1042 1196 0.12
1042 1198 3.05
1042 1206 0.25
1042 1207 7.68
1042 1210 2.82
1042 1222 50.01
1042 1240 51
1042 1250 50.01
1042 1254 51
1179 1157 50.01
1222 1240 50.01
1240 1109 3.33
1240 1126 4.55
1240 1131 1.65
1240 1147 1.78
1240 1207 4.11
1250 1 1.42
1250 152 1.42
1250 154 0.38
1250 403 0.29
1250 567 0.28
1250 786 0.54
1250 797 0.24
1250 876 1
1250 882 0.1
1250 896 1.21
1250 1048 0.49
1250 1052 1.48
1250 1054 2.63
1250 1058 3.09
1250 1116 3.86
1254 536 0.15
1254 538 0.14
1254 562 0.19
1254 775 0.19
1157 1054 1.11
1043 101 0.44
1043 163 0.13
1043 164 0.21
1043 355 0.3
1043 829 0.23
1043 1039 0.14
1043 1041 0.12
1043 1044 0.14
1043 1052 0.12
1043 1060 0.12
1043 1064 0.26
1043 1067 0.25
1043 1069 0.19
1043 1071 0.16
1043 1073 0.12
1043 1075 0.14
1043 1080 0.19
1043 1081 0.12
1043 1083 0.13
1043 1084 0.15
1043 1085 0.3
1043 1087 0.13
1043 1089 0.12
1043 1099 0.14
1043 1106 0.31
1043 1110 0.11
1043 1111 0.2
1043 1116 0.21
1043 1117 0.22
1043 1120 0.22
1043 1123 0.22
1043 1126 0.33
1043 1127 0.14
1043 1130 0.21
1043 1132 0.25
1043 1136 0.25
1043 1139 0.25
1043 1141 0.25
1043 1144 0.35
1043 1146 0.33
1043 1147 0.14
1043 1154 0.15
1043 1158 0.14
1043 1199 5.2
1044 15 0.21
1044 17 0.11
1044 18 0.27
1044 19 0.22
1044 34 0.21
1044 53 0.19
1044 66 0.45
1044 73 0.38
1044 95 0.55
1044 97 0.45
1044 98 3.74
1044 99 2.27
1044 102 0.39
1044 151 0.93
1044 152 1.08
1044 153 0.59
1044 154 0.44
1044 157 0.26
1044 163 0.52
1044 170 0.91
1044 173 0.25
1044 176 1.67
1044 182 1.08
1044 183 0.51
1044 184 0.49
1044 191 0.98
1044 232 0.26
1044 235 0.96
1044 238 0.22
1044 240 0.48
1044 241 0.58
1044 242 0.9
1044 245 0.43
1044 246 0.53
1044 247 0.26
1044 248 0.34
1044 251 1.01
1044 255 0.21
1044 258 0.19
1044 259 0.1
1044 276 0.3
1044 290 0.42
1044 293 0.68
1044 309 0.15
1044 365 1.74
1044 366 0.87
1044 369 0.28
1044 377 0.36
1044 378 0.49
1044 379 0.21
1044 380 0.92
1044 381 0.36
1044 382 0.77
1044 387 0.11
1044 403 0.62
1044 533 0.64
1044 534 0.91
1044 535 0.86
1044 536 0.33
1044 538 0.46
1044 541 0.81
1044 542 1.83
1044 544 1.65
1044 545 0.19
1044 546 0.12
1044 547 0.12
1044 548 1.19
1044 557 0.34
1044 562 0.22
1044 563 0.72
1044 567 1.94
1044 568 1.61
1044 573 50.01
1044 574 50.01
1044 581 1.38
1044 582 0.75
1044 593 3.93
1044 594 5.02
1044 598 0.39
1044 602 0.53
1044 605 0.96
1044 618 0.79
1044 626 8.39
1044 631 1.53
1044 667 1.79
1044 671 3.75
1044 681 1.29
1044 683 0.19
1044 688 1.89
1044 707 0.98
1044 739 5.7
1044 746 6.09
1044 773 0.57
1044 775 0.96
1044 781 1.11
1044 783 0.22
1044 784 0.42
1044 785 0.25
1044 786 2.08
1044 788 2.3
1044 793 0.18
1044 794 0.24
1044 795 0.57
1044 796 0.67
1044 797 0.57
1044 800 0.14
1044 802 0.23
1044 803 0.26
1044 804 0.89
1044 807 0.66
1044 808 0.61
1044 818 0.74
1044 829 0.15
1044 832 0.91
1044 857 0.62
1044 862 0.45
1044 869 1
1044 874 0.15
1044 876 0.34
1044 877 0.57
1044 882 0.21
1044 883 1.11
1044 885 2.11
1044 887 0.26
1044 893 1.18
1044 894 3.83
1044 895 0.3
1044 896 1.76
1044 910 0.73
1044 911 0.19
1044 912 1.08
1044 924 1
1044 925 1.28
1044 926 0.27
1044 931 0.15
1044 963 1.26
1044 964 0.29
1044 968 0.29
1044 971 0.5
1044 992 0.21
1044 994 0.3
1044 995 2.45
1044 996 0.17
1044 999 0.17
1044 1019 0.3
1044 1020 0.28
1044 1022 0.27
1044 1027 0.57
1044 1039 0.11
1044 1040 0.89
1044 1041 0.99
1044 1042 1.1
1044 1043 0.33
1044 1046 1
1044 1047 100
1044 1048 1.16
1044 1051 0.77
1044 1052 0.97
1044 1053 1.04
1044 1054 0.94
1044 1056 0.53
1044 1058 0.84
1044 1059 0.75
1044 1060 1.22
1044 1061 0.75
1044 1062 0.53
1044 1063 0.34
1044 1064 1.81
1044 1065 0.62
1044 1066 0.98
1044 1067 1.05
1044 1069 1.55
1044 1070 1.03
1044 1071 0.16
1044 1072 0.36
1044 1073 2.24
1044 1075 1.1
1044 1076 100
1044 1079 0.13
1044 1080 1.06
1044 1081 0.35
1044 1082 2.24
1044 1083 0.84
1044 1084 0.38
1044 1085 0.17
1044 1086 0.3
1044 1087 0.23
1044 1089 1.79
1044 1090 0.31
1044 1091 1.02
1044 1092 2.86
1044 1095 2.63
1044 1096 1.53
1044 1097 0.41
1044 1098 1.74
1044 1099 1.96
1044 1101 1.4
1044 1102 0.11
1044 1106 0.28
1044 1108 0.23
1044 1109 0.34
1044 1110 1.73
1044 1111 0.17
1044 1116 0.42
1044 1117 5.43
1044 1119 1.1
1044 1120 1.41
1044 1123 0.53
1044 1125 0.31
1044 1126 0.3
1044 1127 2.83
1044 1130 0.28
1044 1131 0.28
1044 1132 5.18
1044 1134 0.85
1044 1135 0.55
1044 1136 4.51
1044 1141 0.62
1044 1142 0.17
1044 1144 1.97
1044 1146 0.88
1044 1150 0.22
1044 1153 0.88
1044 1154 0.33
1044 1158 0.34
1044 1159 0.1
1044 1160 3.23
1044 1161 0.14
1044 1165 0.12
1044 1168 0.46
1044 1176 0.7
1044 1180 0.25
1044 1185 0.49
1044 1186 0.19
1044 1192 0.16
1044 1206 0.1
1044 1235 50.01
1044 1262 50.01
1044 1297 0.24
1044 1300 0.59
1044 1303 4.08
1044 1305 1.29
573 157 0.4
573 176 0.12
573 245 0.16
573 250 0.11
573 266 0.26
573 533 0.13
573 534 0.22
573 535 0.3
573 536 0.17
573 541 0.37
573 544 0.27
573 545 0.22
573 547 0.16
573 548 0.64
573 557 0.15
573 567 0.17
573 568 0.33
573 582 0.43
573 593 0.14
573 598 0.81
573 605 0.54
573 629 0.35
573 641 0.67
573 653 1.5
573 667 0.23
573 707 0.49
573 734 0.17
573 775 0.35
573 781 0.12
573 857 0.17
573 910 0.19
573 968 0.36
573 1303 0.43
574 739 5.7
574 746 6.2
574 832 1
574 857 2.01
1047 250 5.12
1047 266 5.01
1047 664 50.01
1047 677 98
1076 1078 100
1235 1239 50.01
1262 753 98
664 533 26.46
664 970 0.5
664 971 4.1
664 1026 1.36
677 152 8.55
677 160 9.8
677 239 9.83
677 240 9.9
677 241 10.47
677 245 9.94
677 246 4.6
677 247 5.14
677 250 5.01
677 266 5.02
677 309 4.4
677 688 3.19
753 599 100
1078 1077 100
1239 1117 1.64
599 678 98
599 690 97.58
1077 249 5.6
678 566 27.07
678 744 98
678 745 98
690 686 98
690 725 98.95
566 759 51
686 566 36.02
725 566 27.29
725 818 2.68
725 869 2
744 629 3.1
745 629 3.03
759 573 50.01
1045 1042 0.2
1045 1052 7.71
1045 1066 3.02
1045 1070 0.92
1045 1084 1.1
1045 1095 6.26
1046 1126 0.1
1048 1052 0.11
1048 1066 0.11
1048 1081 0.26
1048 1089 0.43
1051 568 0.13
1051 1055 50.01
1051 1146 0.15
1051 1175 0.43
1055 734 3.9
1052 97 0.33
1052 98 0.3
1052 99 0.36
1052 533 0.14
1052 1040 0.85
1052 1041 0.27
1052 1042 0.23
1052 1043 0.4
1052 1044 0.39
1052 1045 0.13
1052 1046 0.22
1052 1048 0.15
1052 1051 0.3
1052 1053 0.23
1052 1054 0.58
1052 1056 0.19
1052 1058 0.93
1052 1059 0.11
1052 1060 0.26
1052 1062 0.32
1052 1063 0.47
1052 1064 0.21
1052 1065 1.19
1052 1066 0.39
1052 1067 1.27
1052 1069 0.17
1052 1070 0.17
1052 1071 0.14
1052 1072 0.48
1052 1075 0.18
1052 1080 0.15
1052 1083 0.25
1052 1084 0.14
1052 1085 0.34
1052 1086 0.12
1052 1087 0.17
1052 1089 0.61
1052 1090 0.27
1052 1091 0.9
1052 1092 0.13
1052 1096 1.58
1052 1097 1.68
1052 1098 0.15
1052 1101 0.25
1052 1102 0.12
1052 1109 0.37
1052 1110 0.18
1052 1118 0.22
1052 1119 0.24
1052 1123 0.68
1052 1127 0.52
1052 1130 0.51
1052 1131 0.29
1052 1135 0.15
1052 1136 0.44
1052 1150 1.78
1052 1151 2.13
1052 1159 2.33
1052 1162 0.23
1052 1163 1.75
1052 1177 1.15
1052 1185 0.12
1053 72 0.12
1053 97 0.16
1053 98 0.29
1053 99 0.35
1053 156 0.19
1053 245 0.11
1053 249 0.55
1053 379 0.18
1053 533 0.17
1053 541 0.14
1053 602 0.27
1053 794 0.27
1053 795 0.22
1053 877 0.16
1053 973 0.18
1053 1040 0.42
1053 1041 0.38
1053 1042 0.38
1053 1043 0.43
1053 1044 0.49
1053 1046 0.43
1053 1048 0.28
1053 1051 0.32
1053 1052 0.49
1053 1054 0.39
1053 1056 0.19
1053 1058 0.37
1053 1059 0.37
1053 1060 0.6
1053 1061 0.22
1053 1062 0.2
1053 1063 0.35
1053 1064 0.44
1053 1065 1.43
1053 1066 0.24
1053 1067 0.48
1053 1069 0.24
1053 1070 0.33
1053 1071 0.17
1053 1072 0.44
1053 1073 0.15
1053 1075 0.44
1053 1079 0.1
1053 1080 0.19
1053 1081 0.25
1053 1082 0.24
1053 1083 0.79
1053 1084 0.21
1053 1086 0.17
1053 1087 0.15
1053 1089 0.27
1053 1090 0.13
1053 1091 0.19
1053 1095 0.18
1053 1096 0.94
1053 1097 1.17
1053 1098 0.31
1053 1099 0.3
1053 1101 0.75
1053 1106 0.15
1053 1109 0.1
1053 1111 0.19
1053 1116 0.19
1053 1117 0.21
1053 1119 0.24
1053 1123 0.18
1053 1126 0.16
1053 1127 1.03
1053 1128 2.76
1053 1130 3.02
1053 1132 0.35
1053 1133 0.18
1053 1135 0.81
1053 1136 1.56
1053 1139 0.22
1053 1141 0.17
1053 1146 0.26
1053 1147 0.39
1053 1153 0.87
1053 1154 0.22
1053 1159 5.43
1053 1160 0.5
1053 1161 2.65
1053 1163 2.5
1053 1165 0.13
1053 1168 2.3
1053 1177 1.27
1053 1206 0.27
1053 1210 0.38
1053 1228 1.74
1053 1284 100
1284 1256 45
1256 1051 0.11
1256 1054 0.13
1256 1083 0.28
1256 1117 0.39
1054 98 1.22
1054 536 2.94
1054 541 0.42
1054 542 0.22
1054 544 3.24
1054 547 0.15
1054 557 1.36
1054 563 0.38
1054 582 0.11
1054 594 0.16
1054 598 0.51
1054 612 0.61
1054 618 0.14
1054 667 0.28
1054 683 0.46
1054 701 100
1054 746 0.3
1054 832 1
1054 964 0.18
1054 1039 0.51
1054 1040 0.37
1054 1041 0.62
1054 1042 0.41
1054 1043 1.14
1054 1044 0.13
1054 1045 0.17
1054 1046 0.22
1054 1048 0.19
1054 1051 1.07
1054 1052 0.28
1054 1053 0.25
1054 1056 0.43
1054 1058 0.35
1054 1059 0.36
1054 1060 0.28
1054 1061 0.19
1054 1063 0.3
1054 1064 1.71
1054 1065 0.14
1054 1067 0.73
1054 1075 0.11
1054 1079 2.1
1054 1082 0.89
1054 1083 5.21
1054 1087 0.11
1054 1089 1.27
1054 1090 0.28
1054 1092 0.12
1054 1095 1.28
1054 1096 0.31
1054 1101 0.11
1054 1102 0.11
1054 1106 1.24
1054 1110 0.16
1054 1111 0.14
1054 1115 0.25
1054 1116 0.2
1054 1117 0.17
1054 1118 0.17
1054 1120 2.08
1054 1123 0.26
1054 1127 0.37
1054 1130 0.12
1054 1134 0.11
1054 1136 3.45
1054 1139 1.95
1054 1141 3.61
1054 1144 0.12
1054 1146 0.34
1054 1147 0.97
1054 1150 3.94
1054 1151 0.17
1054 1159 0.14
1054 1160 0.33
1054 1163 1.92
1054 1168 0.16
1054 1169 0.11
1054 1175 0.28
1054 1190 50.01
1054 1206 0.11
1054 1216 0.11
701 720 100
701 768 51
1190 1294 51
720 534 2
720 536 3.01
720 544 3.34
720 547 4.82
720 548 3.98
720 594 2
720 683 2
720 773 2
720 832 2.76
768 767 51
1294 1043 1.05
1294 1051 1.12
1294 1064 1.67
1294 1083 5.19
1294 1095 1.17
1294 1117 6.27
1294 1136 3.38
1294 1141 3.54
1294 1150 3.87
1294 1163 1.89
767 720 51
1056 495 4
1058 29 45
1058 44 0.14
1058 72 5.42
1058 97 2.55
1058 98 4.92
1058 99 2.16
1058 107 0.26
1058 109 0.13
1058 111 0.31
1058 116 0.52
1058 117 1.07
1058 151 0.64
1058 152 0.14
1058 153 0.2
1058 166 0.28
1058 185 0.26
1058 235 0.65
1058 238 0.21
1058 239 0.16
1058 242 0.16
1058 251 0.18
1058 255 0.1
1058 266 1.39
1058 374 0.14
1058 377 0.13
1058 380 0.17
1058 449 0.24
1058 533 0.43
1058 534 0.46
1058 535 0.32
1058 536 1.24
1058 537 1.22
1058 538 0.82
1058 542 3.65
1058 544 7.55
1058 545 0.84
1058 546 0.17
1058 547 1.88
1058 548 0.23
1058 550 98
1058 557 9.05
1058 563 3.7
1058 567 0.63
1058 568 0.5
1058 581 3.9
1058 582 0.27
1058 598 1.57
1058 602 0.9
1058 605 0.21
1058 612 3.15
1058 618 0.52
1058 626 2.14
1058 667 0.28
1058 681 0.1
1058 683 0.16
1058 746 0.32
1058 773 0.53
1058 775 0.23
1058 781 0.52
1058 783 0.11
1058 784 0.18
1058 786 0.43
1058 804 1.52
1058 815 0.47
1058 835 1.83
1058 877 0.1
1058 879 0.25
1058 881 0.15
1058 883 0.65
1058 887 0.17
1058 888 0.2
1058 893 0.37
1058 894 0.15
1058 896 0.19
1058 910 0.41
1058 925 0.25
1058 926 0.38
1058 963 0.51
1058 995 0.11
1058 1019 0.27
1058 1039 0.44
1058 1040 0.62
1058 1041 0.75
1058 1042 1.1
1058 1043 0.43
1058 1044 1.3
1058 1046 0.6
1058 1048 0.92
1058 1051 0.3
1058 1052 1.11
1058 1053 2.07
1058 1054 0.47
1058 1056 3.06
1058 1059 1.6
1058 1060 0.86
1058 1061 0.49
1058 1062 0.29
1058 1063 0.58
1058 1064 0.42
1058 1065 0.98
1058 1066 0.45
1058 1067 8.32
1058 1069 0.23
1058 1070 2.77
1058 1071 0.52
1058 1072 0.11
1058 1073 2.33
1058 1075 0.16
1058 1079 0.9
1058 1080 0.82
1058 1081 0.27
1058 1082 1.33
1058 1083 0.2
1058 1084 3.61
1058 1085 0.22
1058 1086 1.53
1058 1087 3.66
1058 1089 0.26
1058 1090 0.6
1058 1091 0.58
1058 1092 0.15
1058 1095 1.12
1058 1096 2.56
1058 1097 3.14
1058 1098 0.27
1058 1099 0.13
1058 1101 1.5
1058 1102 2.02
1058 1106 0.16
1058 1108 0.29
1058 1110 0.73
1058 1111 1.27
1058 1116 0.37
1058 1117 8.42
1058 1118 0.16
1058 1119 0.57
1058 1120 0.16
1058 1123 0.88
1058 1125 2.62
1058 1126 0.59
1058 1127 1.33
1058 1128 0.43
1058 1130 0.76
1058 1131 2.99
1058 1132 0.12
1058 1133 0.11
1058 1134 0.29
1058 1135 1.78
1058 1136 0.19
1058 1139 0.15
1058 1141 0.12
1058 1144 1.06
1058 1146 0.22
1058 1147 0.8
1058 1150 1.2
1058 1153 0.14
1058 1154 1.47
1058 1158 2.89
1058 1160 0.36
1058 1161 0.2
1058 1162 0.4
1058 1163 0.14
1058 1165 0.17
1058 1168 0.64
1058 1169 0.1
1058 1175 0.29
1058 1176 0.18
1058 1177 0.41
1058 1180 0.23
1058 1185 0.11
1058 1186 0.82
1058 1213 0.13
1058 1216 0.15
1058 1244 0.54
1058 1286 98
1058 1300 0.28
29 15 0.41
29 18 0.11
29 20 1.13
550 245 2.07
550 710 98
550 895 0.99
1286 804 1
1286 1067 8.75
710 544 7.7
1059 17 0.28
1059 18 0.19
1059 20 0.14
1059 23 2.28
1059 26 0.18
1059 32 0.22
1059 53 0.13
1059 66 0.82
1059 97 3.67
1059 98 0.79
1059 99 0.57
1059 101 0.26
1059 102 1.11
1059 103 0.51
1059 107 0.51
1059 109 1.19
1059 111 0.15
1059 113 0.49
1059 115 0.36
1059 116 0.19
1059 117 0.21
1059 119 0.17
1059 123 0.31
1059 127 0.17
1059 133 0.26
1059 151 0.11
1059 152 0.93
1059 153 0.47
1059 154 0.48
1059 160 0.24
1059 168 0.15
1059 170 0.53
1059 176 0.31
1059 182 0.97
1059 183 0.41
1059 184 0.56
1059 185 0.59
1059 191 0.38
1059 235 0.32
1059 238 0.74
1059 240 0.17
1059 241 0.25
1059 242 0.36
1059 245 0.31
1059 249 0.21
1059 250 0.21
1059 258 1.06
1059 365 0.4
1059 369 0.17
1059 374 0.46
1059 376 0.13
1059 380 0.19
1059 381 0.1
1059 382 0.36
1059 403 0.3
1059 533 1.03
1059 534 0.45
1059 535 0.15
1059 536 3.3
1059 537 0.16
1059 538 3.6
1059 541 1.24
1059 542 0.47
1059 544 0.36
1059 545 1.46
1059 547 0.39
1059 548 1.76
1059 554 51
1059 557 1.69
1059 562 0.55
1059 563 3.84
1059 564 4
1059 567 6.74
1059 568 0.18
1059 593 6.82
1059 594 0.37
1059 598 1.45
1059 612 5.97
1059 626 0.35
1059 629 0.18
1059 631 3.66
1059 667 0.66
1059 681 0.54
1059 683 0.42
1059 688 6.13
1059 707 0.2
1059 734 5.37
1059 746 0.35
1059 773 0.96
1059 775 0.32
1059 781 1.94
1059 782 0.35
1059 783 0.19
1059 784 0.18
1059 786 0.93
1059 788 0.38
1059 789 0.18
1059 790 2.7
1059 796 0.37
1059 797 0.26
1059 807 0.11
1059 808 0.34
1059 876 0.14
1059 877 0.16
1059 881 0.72
1059 883 0.37
1059 885 0.63
1059 887 0.11
1059 898 0.15
1059 910 0.82
1059 912 0.15
1059 924 0.17
1059 926 0.13
1059 963 0.51
1059 968 0.31
1059 970 0.28
1059 973 0.52
1059 993 2.21
1059 994 0.35
1059 996 0.17
1059 1026 0.86
1059 1027 0.6
1059 1039 0.94
1059 1040 1.13
1059 1041 1.3
1059 1042 1.17
1059 1043 1.59
1059 1044 1.72
1059 1045 0.16
1059 1046 1.29
1059 1048 2.57
1059 1051 0.58
1059 1052 0.87
1059 1053 0.78
1059 1054 2.26
1059 1056 1.51
1059 1058 1.6
1059 1060 1.62
1059 1061 1.81
1059 1062 3.4
1059 1063 2.47
1059 1064 2.06
1059 1065 1.8
1059 1066 1.82
1059 1067 1.79
1059 1069 1.61
1059 1070 0.7
1059 1071 2.3
1059 1072 0.59
1059 1073 0.53
1059 1075 0.72
1059 1079 1.11
1059 1080 0.31
1059 1081 0.54
1059 1082 1.7
1059 1083 0.78
1059 1084 0.88
1059 1085 0.56
1059 1086 1.2
1059 1087 0.61
1059 1089 1.47
1059 1090 1.17
1059 1091 1.14
1059 1092 0.48
1059 1095 0.21
1059 1096 0.86
1059 1097 0.63
1059 1098 1.14
1059 1099 0.99
1059 1101 0.83
1059 1102 0.32
1059 1106 1.74
1059 1108 0.25
1059 1109 0.23
1059 1110 0.53
1059 1111 0.18
1059 1112 49.8
1059 1116 0.4
1059 1117 0.81
1059 1119 0.82
1059 1120 0.39
1059 1123 1
1059 1125 0.15
1059 1126 0.25
1059 1127 5.41
1059 1128 0.11
1059 1130 1.14
1059 1131 1.75
1059 1132 0.5
1059 1133 0.46
1059 1134 1.75
1059 1135 0.84
1059 1136 3.81
1059 1139 0.47
1059 1141 0.44
1059 1142 0.41
1059 1144 0.32
1059 1146 4.58
1059 1147 0.31
1059 1150 5.58
1059 1151 0.25
1059 1153 1.3
1059 1154 0.78
1059 1158 9.44
1059 1159 0.42
1059 1160 2.37
1059 1161 0.21
1059 1162 1.68
1059 1163 4.21
1059 1165 0.27
1059 1166 0.55
1059 1168 0.36
1059 1169 1
1059 1173 100
1059 1175 49.8
1059 1177 0.21
1059 1181 0.86
1059 1185 0.1
1059 1186 1.06
1059 1188 100
1059 1192 0.24
1059 1196 0.11
1059 1198 0.14
1059 1214 100
1059 1216 1.13
1059 1244 0.17
1059 1272 51
554 993 1
1173 1089 0.12
1188 1048 1.13
1188 1062 1.11
1188 1063 1.11
1188 1131 1.34
1188 1134 4.1
1214 1272 100
1272 551 100
551 555 98
551 764 100
555 554 97.2
764 735 100
735 555 100
1060 1 0.32
1060 20 0.27
1060 53 0.18
1060 97 3.32
1060 98 0.52
1060 99 2.36
1060 102 0.35
1060 103 0.11
1060 107 0.18
1060 109 0.11
1060 111 0.14
1060 113 0.11
1060 115 0.11
1060 117 0.19
1060 119 0.15
1060 152 0.15
1060 166 0.18
1060 183 0.58
1060 189 0.13
1060 191 0.12
1060 232 0.13
1060 235 0.15
1060 239 0.14
1060 240 0.33
1060 241 0.17
1060 242 0.32
1060 245 6.81
1060 246 0.13
1060 247 0.15
1060 248 0.13
1060 249 0.27
1060 250 0.1
1060 251 0.23
1060 254 0.11
1060 255 0.22
1060 266 0.24
1060 268 0.31
1060 365 0.48
1060 366 1.07
1060 374 0.25
1060 377 0.45
1060 380 0.3
1060 385 4.59
1060 449 0.5
1060 533 0.44
1060 534 0.57
1060 535 0.51
1060 536 0.47
1060 537 0.24
1060 538 0.33
1060 541 1.18
1060 542 0.14
1060 544 0.43
1060 545 2.59
1060 546 0.42
1060 547 0.47
1060 548 0.28
1060 557 0.33
1060 562 1.1
1060 563 2.54
1060 567 0.5
1060 568 0.2
1060 583 50.01
1060 594 0.43
1060 598 2.57
1060 602 1.08
1060 612 0.15
1060 618 1.07
1060 626 0.14
1060 667 0.67
1060 681 0.12
1060 683 0.21
1060 707 2.16
1060 734 0.2
1060 746 0.88
1060 773 0.44
1060 775 0.51
1060 781 0.29
1060 782 0.2
1060 784 0.12
1060 786 1.12
1060 794 2.19
1060 822 0.15
1060 832 2.95
1060 879 0.23
1060 883 0.22
1060 885 0.18
1060 893 0.18
1060 910 0.91
1060 912 3.98
1060 924 0.18
1060 925 0.21
1060 926 0.65
1060 1039 0.73
1060 1040 0.66
1060 1041 1.44
1060 1042 1.08
1060 1043 0.58
1060 1044 1.41
1060 1045 0.38
1060 1046 2.1
1060 1048 1.48
1060 1051 0.87
1060 1052 0.8
1060 1053 1.36
1060 1054 0.3
1060 1056 0.66
1060 1058 0.54
1060 1059 1.9
1060 1061 0.93
1060 1062 1.35
1060 1063 2.97
1060 1064 2.29
1060 1065 1.09
1060 1066 0.65
1060 1067 0.63
1060 1069 6.05
1060 1070 0.41
1060 1071 0.37
1060 1072 5.62
1060 1073 1.13
1060 1075 2.92
1060 1079 0.39
1060 1080 0.47
1060 1081 0.38
1060 1082 1.14
1060 1083 0.66
1060 1084 0.45
1060 1085 1.85
1060 1086 0.49
1060 1087 0.23
1060 1089 0.29
1060 1090 0.63
1060 1091 0.22
1060 1092 0.95
1060 1095 0.47
1060 1096 0.79
1060 1097 2.52
1060 1098 0.51
1060 1099 0.67
1060 1101 1.14
1060 1102 0.62
1060 1106 0.78
1060 1108 3.15
1060 1109 0.15
1060 1110 0.43
1060 1111 0.2
1060 1116 0.79
1060 1117 1.84
1060 1118 1.09
1060 1119 0.36
1060 1120 3.49
1060 1123 1.59
1060 1125 0.41
1060 1126 0.51
1060 1127 0.43
1060 1129 0.14
1060 1131 5.6
1060 1132 0.22
1060 1135 1.18
1060 1136 0.38
1060 1137 100
1060 1139 0.37
1060 1141 0.33
1060 1144 0.66
1060 1146 1.73
1060 1150 0.16
1060 1154 0.59
1060 1158 0.83
1060 1159 1.07
1060 1160 20.12
1060 1161 1.69
1060 1163 0.16
1060 1164 98
1060 1165 0.21
1060 1168 0.24
1060 1169 0.24
1060 1175 0.12
1060 1176 0.15
1060 1177 0.43
1060 1180 0.12
1060 1181 0.29
1060 1186 0.56
1060 1207 0.22
1060 1213 1.25
1060 1216 1.26
1060 1224 0.24
1060 1244 0.11
583 770 19
583 832 2.03
1137 545 7.1
1137 815 1.37
1164 552 98
552 711 98.3
770 707 6.02
770 734 6.99
770 995 1.86
711 583 98
711 601 100
601 556 100
601 575 51
601 591 98
556 245 5.76
556 380 2.75
556 385 3.54
556 794 2.62
556 815 1
575 970 0.6
591 581 3.99
591 612 3.3
591 681 7.2
591 706 98
706 659 24.98
659 545 0.13
659 568 0.21
659 688 2.02
1061 97 0.43
1061 98 0.2
1061 99 13.01
1061 152 0.71
1061 542 0.12
1061 544 0.25
1061 562 0.12
1061 784 0.13
1061 832 0.23
1061 1039 0.16
1061 1040 0.54
1061 1041 0.41
1061 1042 0.39
1061 1043 1.03
1061 1044 0.44
1061 1046 0.43
1061 1048 0.6
1061 1051 0.21
1061 1052 0.33
1061 1053 0.28
1061 1054 0.53
1061 1056 0.3
1061 1058 1.29
1061 1059 0.46
1061 1060 0.4
1061 1062 0.93
1061 1063 0.65
1061 1064 0.23
1061 1065 0.31
1061 1066 0.32
1061 1069 0.58
1061 1070 0.24
1061 1071 0.36
1061 1072 0.15
1061 1073 0.39
1061 1075 0.31
1061 1079 0.17
1061 1080 0.15
1061 1081 0.4
1061 1082 0.58
1061 1083 0.24
1061 1084 0.16
1061 1085 0.15
1061 1086 0.35
1061 1087 0.61
1061 1089 0.23
1061 1090 0.18
1061 1091 0.23
1061 1092 0.17
1061 1095 0.12
1061 1096 0.15
1061 1097 2.4
1061 1098 0.49
1061 1099 0.17
1061 1101 0.16
1061 1102 0.17
1061 1106 0.26
1061 1110 0.17
1061 1111 0.1
1061 1116 0.12
1061 1117 0.37
1061 1119 0.21
1061 1120 0.14
1061 1123 0.11
1061 1131 1.17
1061 1135 0.13
1061 1139 1.53
1061 1141 0.14
1061 1144 0.2
1061 1146 0.19
1061 1147 0.52
1061 1150 0.32
1061 1151 0.21
1061 1154 0.53
1061 1158 0.38
1061 1159 0.21
1061 1161 0.11
1061 1163 0.82
1061 1165 0.16
1061 1169 0.17
1061 1177 0.27
1062 99 0.41
1062 1096 0.19
1062 1127 0.36
1063 97 0.17
1063 538 0.11
1063 562 0.31
1063 1054 0.15
1063 1069 0.15
1063 1079 0.11
1063 1082 0.13
1063 1109 0.21
1063 1136 0.14
1063 1153 0.24
1063 1161 0.17
1064 581 1.02
1065 1160 0.12
1065 1216 0.12
1066 98 0.42
1066 533 0.22
1066 562 0.17
1066 786 0.22
1066 1040 0.3
1066 1041 0.18
1066 1042 0.21
1066 1043 0.24
1066 1044 0.15
1066 1046 0.23
1066 1048 0.23
1066 1052 0.42
1066 1053 0.2
1066 1056 0.22
1066 1058 0.26
1066 1059 0.2
1066 1060 0.19
1066 1062 0.25
1066 1063 0.29
1066 1064 0.1
1066 1071 0.15
1066 1082 0.16
1066 1085 0.32
1066 1087 0.2
1066 1089 0.32
1066 1090 0.78
1066 1091 0.12
1066 1092 3.55
1066 1096 0.1
1066 1097 0.11
1066 1098 0.23
1066 1101 0.59
1066 1106 0.12
1066 1120 0.12
1066 1125 0.26
1066 1127 1.35
1066 1130 0.5
1066 1136 0.65
1066 1146 0.53
1066 1150 0.28
1066 1153 0.24
1066 1158 1.03
1066 1159 0.94
1066 1175 0.17
1066 1177 0.65
1066 1185 0.27
1066 1207 0.11
1067 886 51
886 896 1.65
1069 544 3
1069 1079 0.15
1072 18 0.13
1072 53 0.1
1072 98 3.19
1072 99 0.84
1072 127 0.83
1072 151 0.67
1072 153 0.39
1072 163 0.13
1072 183 0.15
1072 191 0.39
1072 242 0.29
1072 374 0.2
1072 381 0.11
1072 382 0.28
1072 403 0.24
1072 533 0.19
1072 538 0.11
1072 542 0.25
1072 557 0.11
1072 567 0.16
1072 681 0.5
1072 782 0.76
1072 787 0.1
1072 800 0.14
1072 808 0.31
1072 882 0.14
1072 963 0.15
1072 964 0.63
1072 971 0.31
1072 972 0.27
1072 973 0.21
1072 995 0.16
1072 1041 0.56
1072 1042 0.88
1072 1043 0.61
1072 1044 0.39
1072 1045 0.26
1072 1046 0.93
1072 1048 2.2
1072 1052 0.5
1072 1053 0.15
1072 1054 0.42
1072 1056 0.39
1072 1058 1.34
1072 1059 0.2
1072 1062 0.74
1072 1063 0.56
1072 1064 0.18
1072 1066 0.8
1072 1067 0.3
1072 1069 1.39
1072 1071 0.89
1072 1073 2.02
1072 1075 0.93
1072 1082 5.9
1072 1084 0.17
1072 1090 0.17
1072 1091 0.62
1072 1098 0.34
1072 1099 0.59
1072 1102 2.21
1072 1108 1.12
1072 1109 0.34
1072 1110 2.07
1072 1115 0.91
1072 1117 1.96
1072 1119 0.53
1072 1127 0.69
1072 1128 0.74
1072 1130 0.49
1072 1135 0.86
1072 1136 0.23
1072 1139 0.11
1072 1144 6.54
1072 1146 0.53
1072 1150 0.39
1072 1151 0.1
1072 1153 0.44
1072 1154 0.14
1072 1158 0.46
1072 1160 1.82
1072 1163 0.42
1072 1175 0.43
1073 786 0.1
1082 97 0.77
1082 99 0.15
1082 104 0.12
1082 118 0.31
1082 119 0.32
1082 122 1.38
1082 123 2
1082 542 0.2
1082 562 0.36
1082 598 0.3
1082 602 1.02
1082 653 0.13
1082 1039 0.36
1082 1040 0.15
1082 1041 0.22
1082 1042 0.27
1082 1043 0.24
1082 1044 0.18
1082 1046 0.12
1082 1052 0.16
1082 1053 0.24
1082 1054 0.32
1082 1056 0.17
1082 1058 0.2
1082 1059 0.1
1082 1060 0.22
1082 1062 0.15
1082 1063 0.2
1082 1066 0.85
1082 1071 1.45
1082 1075 0.25
1082 1081 0.11
1082 1085 0.15
1082 1086 0.12
1082 1087 0.16
1082 1091 0.1
1082 1092 0.27
1082 1096 0.23
1082 1097 0.16
1082 1098 0.55
1082 1102 0.2
1082 1106 0.1
1082 1108 0.14
1082 1110 0.33
1082 1117 0.71
1082 1119 0.29
1082 1127 1.03
1082 1155 50.01
1082 1160 0.32
1082 1169 0.82
1082 1215 50.01
1155 1071 1.31
1215 1026 1.85
1084 1 0.16
1084 97 2.81
1084 98 3.41
1084 99 0.35
1084 102 0.15
1084 123 0.73
1084 153 0.12
1084 157 0.59
1084 160 4.99
1084 166 0.18
1084 191 0.2
1084 242 0.14
1084 245 0.17
1084 266 0.25
1084 374 0.21
1084 379 0.25
1084 382 0.14
1084 403 0.15
1084 533 1.26
1084 535 0.49
1084 536 0.93
1084 537 0.2
1084 538 1.71
1084 541 1.74
1084 544 0.13
1084 545 2.59
1084 546 1.53
1084 548 1.62
1084 557 0.68
1084 563 0.37
1084 567 0.12
1084 581 0.99
1084 586 50.01
1084 594 1.01
1084 629 3.82
1084 667 0.54
1084 681 3.63
1084 683 0.46
1084 688 3.02
1084 773 0.79
1084 775 0.45
1084 781 0.13
1084 782 0.9
1084 786 0.14
1084 804 0.12
1084 857 2
1084 896 0.11
1084 910 0.79
1084 964 0.11
1084 1020 0.18
1084 1039 0.65
1084 1040 0.28
1084 1041 0.43
1084 1042 0.44
1084 1043 0.39
1084 1044 0.2
1084 1046 0.33
1084 1048 0.73
1084 1051 0.26
1084 1052 0.19
1084 1053 0.24
1084 1054 0.34
1084 1056 0.1
1084 1058 0.28
1084 1059 0.28
1084 1060 0.21
1084 1061 0.34
1084 1062 0.63
1084 1063 0.68
1084 1064 0.37
1084 1065 0.86
1084 1066 0.27
1084 1069 0.23
1084 1071 0.15
1084 1072 1.08
1084 1073 0.25
1084 1075 0.2
1084 1079 0.21
1084 1082 0.15
1084 1083 0.99
1084 1086 0.22
1084 1087 0.14
1084 1089 0.12
1084 1091 0.17
1084 1096 0.15
1084 1097 0.2
1084 1098 0.6
1084 1101 0.22
1084 1102 0.21
1084 1106 0.18
1084 1108 0.56
1084 1110 1.55
1084 1117 0.25
1084 1118 0.14
1084 1119 0.57
1084 1120 0.77
1084 1123 0.11
1084 1127 0.31
1084 1136 0.18
1084 1141 0.36
1084 1144 0.54
1084 1146 0.2
1084 1150 0.43
1084 1151 0.43
1084 1153 0.23
1084 1154 0.78
1084 1158 0.52
1084 1159 0.13
1084 1163 0.79
1084 1165 0.14
1084 1169 0.2
1084 1176 0.55
1084 1177 0.31
1084 1185 0.37
1084 1192 0.11
1084 1216 0.14
1084 1224 0.29
586 160 5.1
586 549 98
586 857 1
549 1027 0.2
1087 97 0.11
1087 533 0.1
1087 1040 0.34
1087 1041 0.21
1087 1042 0.15
1087 1043 0.35
1087 1052 0.16
1087 1053 0.11
1087 1056 0.16
1087 1062 0.12
1087 1063 0.14
1087 1065 0.1
1087 1071 0.19
1087 1080 0.21
1087 1083 0.58
1087 1084 0.27
1087 1085 0.16
1087 1091 0.49
1087 1093 50.01
1087 1096 2.76
1087 1097 1.78
1087 1127 0.69
1087 1130 0.33
1087 1132 0.14
1087 1136 0.15
1087 1139 0.13
1087 1146 0.12
1087 1150 0.42
1087 1158 0.47
1087 1177 0.11
1093 1065 1.6
1093 1072 1.34
1093 1087 2.87
1093 1096 2.8
1093 1097 1.77
1089 15 0.13
1089 95 0.11
1089 97 2.91
1089 98 2.05
1089 99 0.83
1089 102 0.2
1089 107 0.11
1089 117 0.11
1089 119 0.12
1089 151 0.28
1089 152 0.23
1089 153 0.18
1089 154 0.26
1089 182 0.14
1089 183 0.19
1089 184 0.11
1089 185 0.33
1089 191 0.34
1089 232 0.13
1089 235 0.26
1089 238 0.1
1089 240 0.36
1089 242 0.35
1089 245 0.48
1089 246 0.25
1089 247 0.3
1089 248 0.15
1089 250 0.12
1089 251 0.36
1089 255 0.17
1089 266 0.22
1089 369 0.18
1089 374 0.31
1089 377 0.17
1089 378 0.15
1089 380 0.31
1089 382 0.34
1089 385 0.25
1089 403 0.17
1089 449 0.4
1089 533 3.08
1089 534 3.28
1089 535 2.83
1089 536 1.72
1089 537 1.28
1089 538 1.74
1089 541 2.25
1089 542 2.43
1089 544 1.75
1089 545 1.56
1089 546 2.28
1089 547 1.4
1089 548 2.17
1089 557 0.78
1089 562 1.83
1089 563 1.87
1089 567 2.18
1089 568 0.75
1089 581 1.29
1089 593 0.61
1089 594 1.16
1089 598 0.16
1089 605 0.2
1089 612 0.32
1089 626 0.22
1089 629 1.68
1089 667 2.49
1089 681 0.73
1089 683 1.18
1089 688 0.58
1089 707 0.31
1089 734 0.63
1089 746 5
1089 773 1.55
1089 775 1.8
1089 781 2.78
1089 783 0.48
1089 784 0.44
1089 793 0.2
1089 796 0.24
1089 797 0.16
1089 799 0.15
1089 807 0.18
1089 818 0.28
1089 832 0.92
1089 835 0.16
1089 848 0.13
1089 874 0.14
1089 876 0.14
1089 877 0.15
1089 881 0.13
1089 882 0.13
1089 883 0.13
1089 885 0.17
1089 887 0.2
1089 890 0.2
1089 893 0.14
1089 910 2.16
1089 911 0.12
1089 912 0.25
1089 923 0.11
1089 924 0.26
1089 925 0.34
1089 926 0.3
1089 963 0.27
1089 992 0.29
1089 993 0.12
1089 994 0.13
1089 1019 0.24
1089 1020 0.1
1089 1027 0.36
1089 1039 11.23
1089 1040 2.92
1089 1041 3.11
1089 1042 3.1
1089 1043 3.06
1089 1044 3.32
1089 1045 0.38
1089 1046 3.04
1089 1048 3.92
1089 1051 2.69
1089 1052 2.93
1089 1053 3.1
1089 1054 3.12
1089 1056 3.21
1089 1058 3.15
1089 1059 8.15
1089 1060 12.07
1089 1061 2.56
1089 1062 10.22
1089 1063 4.4
1089 1064 5.28
1089 1065 2.63
1089 1066 2.99
1089 1067 2.1
1089 1069 3.58
1089 1070 2.51
1089 1071 2.89
1089 1072 2.56
1089 1073 3.04
1089 1075 2.88
1089 1079 2.74
1089 1080 2.47
1089 1081 2.65
1089 1082 3.28
1089 1083 2.73
1089 1084 3.23
1089 1085 2.58
1089 1086 2.93
1089 1087 2.79
1089 1090 2.4
1089 1091 1.85
1089 1092 3.22
1089 1095 1.76
1089 1096 2.6
1089 1097 2.14
1089 1098 3.4
1089 1099 2.39
1089 1101 2.37
1089 1102 2.91
1089 1106 2.68
1089 1108 2.45
1089 1109 1.5
1089 1110 2.55
1089 1111 1.31
1089 1116 1.35
1089 1117 3.89
1089 1119 2.55
1089 1120 0.47
1089 1123 1.79
1089 1125 1.11
1089 1126 1.13
1089 1127 1.84
1089 1128 0.53
1089 1130 1.54
1089 1131 3.18
1089 1132 1.76
1089 1133 0.09
1089 1134 1.88
1089 1135 2.11
1089 1136 1.63
1089 1139 1.55
1089 1141 2.37
1089 1142 1.04
1089 1144 1.89
1089 1146 2.75
1089 1147 1.78
1089 1150 1.84
1089 1151 1.71
1089 1153 2.12
1089 1154 1.95
1089 1158 2.29
1089 1159 1.27
1089 1160 1.67
1089 1161 1.57
1089 1162 1.24
1089 1163 1.91
1089 1165 2.52
1089 1166 1.41
1089 1168 1.56
1089 1169 1.85
1089 1175 0.41
1089 1176 1.55
1089 1177 1.61
1089 1180 0.41
1089 1181 1.67
1089 1185 1.24
1089 1186 0.57
1089 1192 1.49
1089 1196 1.41
1089 1198 1.92
1089 1206 0.12
1089 1207 0.12
1089 1210 0.11
1089 1213 0.12
1089 1216 0.74
1089 1224 0.16
1089 1228 0.11
1089 1244 0.16
1089 1271 50.01
1089 1292 50.01
1089 1297 0.21
1089 1298 0.23
1089 1300 0.15
1089 1303 0.39
1089 1308 0.67
1271 239 5.1
1271 241 5.02
1271 258 5.01
1271 290 10
1271 309 5.17
1271 895 1.81
1271 896 2.51
1271 970 1.3
1271 971 5.73
1292 746 3
1292 1123 1.46
1090 97 0.16
1090 1067 0.14
1090 1102 0.11
1090 1125 0.15
1090 1127 0.27
1090 1130 0.15
1090 1153 5.38
1090 1176 0.19
1091 16 0.41
1091 94 0.48
1091 95 0.84
1091 97 1.91
1091 101 6.48
1091 102 1.03
1091 103 0.84
1091 105 0.61
1091 107 1.3
1091 109 0.91
1091 111 1.15
1091 113 1.06
1091 115 1.29
1091 116 1.14
1091 119 0.85
1091 120 1.04
1091 121 6.75
1091 128 0.27
1091 130 3.99
1091 151 0.51
1091 152 0.69
1091 154 1.47
1091 163 0.2
1091 164 0.57
1091 182 0.24
1091 183 2.81
1091 184 3.83
1091 191 0.36
1091 232 0.24
1091 235 1.94
1091 237 0.79
1091 238 2.04
1091 239 2.05
1091 240 1.18
1091 241 0.32
1091 245 5
1091 247 0.13
1091 249 2.78
1091 374 0.66
1091 377 2.16
1091 378 1.03
1091 380 0.64
1091 382 0.61
1091 403 0.48
1091 533 1.03
1091 534 1.39
1091 535 0.15
1091 537 2.37
1091 538 3.29
1091 541 1.63
1091 542 1.28
1091 545 0.35
1091 547 7.82
1091 562 5.15
1091 564 5.01
1091 683 0.9
1091 773 0.26
1091 775 0.16
1091 783 1.76
1091 784 5.83
1091 786 1.17
1091 787 0.36
1091 788 0.15
1091 790 0.42
1091 793 0.1
1091 796 1.45
1091 797 1.12
1091 807 3.31
1091 857 0.14
1091 874 0.38
1091 877 1.69
1091 883 2.27
1091 887 1.45
1091 910 2.02
1091 912 0.91
1091 923 0.24
1091 924 2.18
1091 925 1.95
1091 931 0.35
1091 963 8.18
1091 993 1.26
1091 1019 0.57
1091 1021 2.71
1091 1022 2.91
1091 1027 7.57
1091 1039 2.41
1091 1040 0.76
1091 1041 0.37
1091 1042 0.56
1091 1043 1.25
1091 1044 0.4
1091 1045 1.06
1091 1046 0.92
1091 1053 0.64
1091 1056 1.29
1091 1058 0.15
1091 1059 0.46
1091 1060 0.21
1091 1061 0.92
1091 1062 0.15
1091 1063 0.4
1091 1064 0.91
1091 1066 2.54
1091 1069 0.11
1091 1070 0.36
1091 1072 0.17
1091 1073 0.28
1091 1075 0.15
1091 1082 0.91
1091 1083 0.12
1091 1085 1.55
1091 1089 1.6
1091 1096 2.46
1091 1110 1.26
1091 1118 0.26
1091 1119 0.41
1091 1126 1.89
1091 1127 4.99
1091 1153 0.46
1091 1161 2.23
1091 1175 0.15
1091 1283 50.01
1091 1297 0.18
1283 963 8.14
1096 97 0.99
1096 98 0.37
1096 99 0.33
1096 100 0.96
1096 116 0.11
1096 117 1.07
1096 118 0.28
1096 119 0.13
1096 120 0.23
1096 121 1.51
1096 122 16.07
1096 123 19.53
1096 127 0.24
1096 128 1.52
1096 130 6.68
1096 140 0.56
1096 152 0.16
1096 153 0.13
1096 183 0.13
1096 374 0.28
1096 377 0.13
1096 403 0.13
1096 533 0.21
1096 534 0.43
1096 536 0.18
1096 538 0.12
1096 541 0.44
1096 542 0.29
1096 544 0.24
1096 546 0.1
1096 548 0.11
1096 562 0.75
1096 563 0.35
1096 567 0.35
1096 568 0.15
1096 581 0.42
1096 582 0.11
1096 593 0.27
1096 612 0.47
1096 626 0.34
1096 667 0.28
1096 681 0.15
1096 683 0.16
1096 707 0.18
1096 773 0.3
1096 775 0.29
1096 781 0.35
1096 784 0.16
1096 785 0.15
1096 800 0.11
1096 877 0.1
1096 881 0.31
1096 910 0.15
1096 912 0.19
1096 926 0.16
1096 1027 0.2
1096 1039 1.69
1096 1040 1.08
1096 1041 0.87
1096 1042 0.6
1096 1043 1.76
1096 1044 2.22
1096 1045 0.8
1096 1046 0.46
1096 1048 0.11
1096 1051 0.24
1096 1052 0.66
1096 1053 0.31
1096 1054 5.56
1096 1056 4.02
1096 1058 0.69
1096 1059 3.21
1096 1060 0.54
1096 1062 2.01
1096 1063 1.93
1096 1064 0.46
1096 1065 0.21
1096 1066 0.32
1096 1067 0.76
1096 1069 2.91
1096 1070 0.12
1096 1072 3.17
1096 1075 0.11
1096 1080 0.22
1096 1082 1.09
1096 1083 0.14
1096 1084 0.29
1096 1085 0.25
1096 1087 0.24
1096 1089 1.68
1096 1090 0.55
1096 1091 0.32
1096 1092 0.51
1096 1095 0.13
1096 1098 0.12
1096 1099 2.04
1096 1101 3.93
1096 1102 0.82
1096 1106 2.41
1096 1108 1.1
1096 1109 0.62
1096 1110 2.17
1096 1111 11.33
1096 1116 0.38
1096 1117 1.31
1096 1119 0.4
1096 1120 1.6
1096 1123 2.44
1096 1126 1.48
1096 1127 1.5
1096 1128 2.36
1096 1130 0.65
1096 1131 0.27
1096 1132 0.91
1096 1133 4.49
1096 1134 0.86
1096 1135 3.9
1096 1136 0.84
1096 1139 0.11
1096 1141 9.39
1096 1142 4.5
1096 1144 3.22
1096 1146 1.82
1096 1147 1.94
1096 1151 2.79
1096 1153 0.32
1096 1154 2.3
1096 1158 2.33
1096 1160 0.2
1096 1162 0.6
1096 1163 2.7
1096 1165 0.22
1096 1166 2.49
1096 1168 0.53
1096 1169 0.9
1096 1176 0.3
1096 1177 0.41
1096 1180 2.69
1096 1181 0.22
1096 1186 5.01
1096 1192 0.73
1096 1196 0.84
1096 1206 4.47
1096 1207 0.77
1096 1213 6.57
1096 1228 3.54
1096 1234 0.47
1096 1244 1.27
1096 1245 51
1096 1264 51
1096 1297 0.2
1234 542 0.17
1245 1126 1.47
1245 1147 1.47
1245 1151 1.55
1245 1158 1.18
1245 1163 2.71
1245 1244 1.51
1264 122 3.4
1264 123 25
1264 1054 1.11
1264 1082 6
1264 1101 3.85
1264 1111 9.88
1264 1141 8.69
1264 1142 4.49
1264 1213 7.82
1097 97 0.14
1097 533 0.2
1097 926 0.16
1097 1039 0.16
1097 1040 0.37
1097 1041 0.37
1097 1042 0.28
1097 1043 0.34
1097 1044 0.45
1097 1045 0.21
1097 1046 0.29
1097 1048 0.38
1097 1051 0.64
1097 1052 0.34
1097 1053 0.24
1097 1054 1.05
1097 1056 0.2
1097 1058 0.29
1097 1059 0.22
1097 1060 0.56
1097 1061 0.38
1097 1062 0.39
1097 1063 0.42
1097 1064 0.44
1097 1065 0.24
1097 1066 0.39
1097 1069 0.61
1097 1070 0.38
1097 1071 0.61
1097 1072 0.23
1097 1073 0.42
1097 1075 0.92
1097 1079 0.43
1097 1080 0.97
1097 1081 0.26
1097 1082 0.26
1097 1083 0.57
1097 1084 0.62
1097 1085 0.35
1097 1086 0.28
1097 1087 0.62
1097 1089 0.48
1097 1090 0.15
1097 1091 0.61
1097 1092 0.38
1097 1095 0.13
1097 1096 0.16
1097 1098 1.11
1097 1099 0.35
1097 1101 0.55
1097 1102 0.41
1097 1106 0.24
1097 1108 0.16
1097 1110 0.36
1097 1116 0.55
1097 1117 0.71
1097 1119 0.73
1097 1123 0.14
1097 1125 0.26
1097 1128 0.2
1097 1131 0.23
1097 1132 0.12
1097 1134 0.15
1097 1135 1.03
1097 1136 0.72
1097 1141 0.42
1097 1142 0.11
1097 1144 0.27
1097 1146 0.18
1097 1150 0.24
1097 1151 0.14
1097 1153 0.25
1097 1154 0.17
1097 1157 51
1097 1158 0.25
1097 1159 0.12
1097 1160 0.16
1097 1161 0.13
1097 1163 0.14
1097 1166 0.11
1097 1168 0.14
1097 1169 0.13
1097 1176 0.21
1097 1177 0.17
1097 1180 0.17
1097 1181 0.15
1097 1196 0.19
1097 1206 0.14
1099 1071 0.4
1101 19 0.17
1101 97 1.44
1101 98 1.25
1101 99 0.6
1101 176 0.25
1101 533 1.47
1101 534 0.54
1101 535 0.42
1101 536 0.81
1101 537 0.14
1101 538 0.85
1101 541 1.17
1101 542 0.22
1101 544 0.17
1101 545 0.16
1101 546 0.65
1101 547 1.45
1101 548 0.51
1101 557 0.12
1101 562 0.38
1101 563 0.55
1101 567 2.25
1101 568 0.66
1101 593 0.57
1101 594 0.29
1101 598 0.31
1101 605 0.38
1101 618 0.48
1101 667 0.49
1101 681 0.52
1101 683 0.9
1101 707 0.14
1101 734 0.33
1101 746 0.85
1101 773 1.91
1101 775 0.43
1101 781 0.37
1101 874 0.14
1101 910 0.39
1101 1039 0.77
1101 1040 1.33
1101 1041 1.15
1101 1042 1.2
1101 1043 1.17
1101 1044 1.19
1101 1045 0.12
1101 1046 1.31
1101 1048 1.15
1101 1051 0.81
1101 1052 1.31
1101 1053 1.19
1101 1054 1.03
1101 1056 1.24
1101 1058 1.62
1101 1059 1.29
1101 1060 1.05
1101 1061 1.1
1101 1062 1.06
1101 1063 1.54
1101 1064 1.67
1101 1065 1.26
1101 1066 1.09
1101 1067 0.73
1101 1069 1.1
1101 1070 1
1101 1071 0.98
1101 1072 0.98
1101 1073 0.8
1101 1075 0.98
1101 1079 0.87
1101 1080 5.61
1101 1081 0.96
1101 1082 0.92
1101 1083 1.75
1101 1084 1.57
1101 1085 1.15
1101 1086 1
1101 1087 1.06
1101 1089 1.59
1101 1090 0.95
1101 1091 1.21
1101 1092 1
1101 1095 0.73
1101 1096 1.29
1101 1097 0.95
1101 1098 1.02
1101 1099 0.38
1101 1102 0.93
1101 1106 0.91
1101 1108 0.77
1101 1109 0.37
1101 1110 0.94
1101 1111 0.5
1101 1116 0.71
1101 1117 0.54
1101 1119 1.14
1101 1120 0.19
1101 1121 98
1101 1123 2.42
1101 1125 0.35
1101 1126 1.85
1101 1127 0.91
1101 1128 0.48
1101 1130 0.52
1101 1131 1.2
1101 1132 0.6
1101 1133 0.32
1101 1134 0.6
1101 1135 0.82
1101 1136 0.6
1101 1139 1.29
1101 1141 0.75
1101 1142 0.29
1101 1144 0.71
1101 1146 1.09
1101 1147 1.05
1101 1150 1.18
1101 1151 0.93
1101 1153 1
1101 1154 1.31
1101 1158 0.98
1101 1159 1.05
1101 1160 0.88
1101 1161 1.11
1101 1162 0.87
1101 1163 1.26
1101 1165 1.01
1101 1166 0.73
1101 1168 0.88
1101 1169 1.24
1101 1175 0.13
1101 1176 0.88
1101 1177 0.9
1101 1180 0.2
1101 1181 0.9
1101 1185 0.48
1101 1186 0.35
1101 1192 0.87
1101 1196 0.96
1101 1198 0.73
1101 1206 0.19
1101 1210 0.2
1101 1211 0.2
1101 1213 0.17
1101 1216 0.57
1101 1224 0.17
1101 1228 0.25
1101 1244 0.44
1121 980 1.93
1112 563 4.88
1112 567 6.7
1112 593 7.88
1112 688 5.19
1112 1158 2.28
1112 1175 50.01
1112 1289 50.01
1289 1054 1.31
1289 1056 1.02
1289 1061 1.06
1289 1064 1.14
1289 1067 1.47
1289 1082 1.22
1289 1136 1.38
1289 1146 2.83
1115 786 0.33
1115 787 0.14
1115 788 0.37
1115 789 0.62
1115 1084 0.34
1117 123 0.23
1117 1158 0.11
1118 1082 0.63
1119 1 1.71
1119 17 0.11
1119 19 0.19
1119 23 0.25
1119 97 0.6
1119 99 1.82
1119 102 0.37
1119 153 0.13
1119 166 0.2
1119 173 0.56
1119 176 0.96
1119 191 0.15
1119 238 0.14
1119 240 0.2
1119 242 0.12
1119 246 0.41
1119 249 0.15
1119 250 1.11
1119 256 0.4
1119 293 0.24
1119 374 0.69
1119 378 0.15
1119 382 0.22
1119 403 0.23
1119 533 0.26
1119 545 0.52
1119 546 0.68
1119 562 0.79
1119 598 0.26
1119 618 0.17
1119 681 0.49
1119 782 0.1
1119 786 0.88
1119 788 1.24
1119 796 0.22
1119 807 2.11
1119 808 0.44
1119 883 0.16
1119 888 0.19
1119 895 0.33
1119 910 0.41
1119 963 0.11
1119 994 0.32
1119 1021 0.13
1119 1039 0.41
1119 1040 1.42
1119 1041 0.77
1119 1042 0.27
1119 1044 0.83
1119 1046 0.51
1119 1048 0.12
1119 1051 0.36
1119 1052 0.51
1119 1053 0.18
1119 1054 0.23
1119 1056 1.12
1119 1059 0.46
1119 1062 1.19
1119 1063 1.45
1119 1065 0.95
1119 1066 1.48
1119 1067 3.37
1119 1069 0.82
1119 1072 6.62
1119 1075 0.22
1119 1079 2.59
1119 1080 0.67
1119 1081 0.12
1119 1082 0.32
1119 1084 2.75
1119 1086 0.26
1119 1087 0.13
1119 1092 0.7
1119 1098 0.11
1119 1101 3.71
1119 1111 0.3
1119 1126 0.17
1119 1127 10.29
1119 1130 0.2
1119 1131 2.08
1119 1135 0.47
1119 1139 4.8
1119 1142 2.32
1119 1147 3.61
1119 1150 4.9
1119 1158 5.98
1119 1162 1.62
1119 1163 5.95
1119 1168 2.83
1119 1186 1.25
1119 1259 100
1119 1297 0.14
1119 1303 0.55
1259 1043 1.24
1259 1058 1.09
1259 1060 1.34
1259 1061 1.66
1259 1064 1.36
1259 1070 1.97
1259 1071 1.02
1259 1073 4.09
1259 1083 2.64
1259 1085 2.47
1259 1089 7.04
1259 1090 1.24
1259 1091 3.03
1259 1096 5.38
1259 1097 3.26
1259 1102 9.86
1259 1109 3.08
1259 1110 7.12
1259 1120 5.03
1259 1125 2.39
1259 1132 1.46
1259 1136 1.17
1259 1146 1.57
1126 30 0.22
1126 567 0.31
1127 44 1.01
1127 53 0.46
1127 95 0.36
1127 97 0.37
1127 98 1.03
1127 104 1.1
1127 118 0.35
1127 119 1.14
1127 121 2.04
1127 147 50.01
1127 156 0.51
1127 245 0.93
1127 379 1.73
1127 562 0.51
1127 667 0.17
1127 775 0.28
1127 783 0.55
1127 784 2.36
1127 881 0.89
1127 912 0.24
1127 923 0.34
1127 1026 1.51
1127 1041 0.24
1127 1042 0.29
1127 1043 0.38
1127 1044 0.26
1127 1046 0.1
1127 1048 0.59
1127 1053 0.13
1127 1054 0.26
1127 1058 0.28
1127 1059 0.41
1127 1060 0.31
1127 1061 0.4
1127 1062 0.48
1127 1064 0.23
1127 1065 0.49
1127 1067 2.44
1127 1069 0.4
1127 1071 0.11
1127 1072 0.21
1127 1075 0.47
1127 1079 0.57
1127 1082 0.69
1127 1083 0.41
1127 1084 0.49
1127 1087 0.27
1127 1089 0.21
1127 1091 0.43
1127 1096 1.89
1127 1099 1
1127 1101 0.55
1127 1108 3.63
1127 1109 2.25
1127 1110 0.17
1127 1111 4.91
1127 1116 4.46
1127 1117 0.68
1127 1118 0.24
1127 1119 0.73
1127 1120 0.37
1127 1123 0.53
1127 1125 0.12
1127 1126 0.67
1127 1130 0.91
1127 1131 0.4
1127 1132 0.52
1127 1135 1.82
1127 1139 0.28
1127 1144 1.24
1127 1146 2.28
1127 1147 1.43
1127 1150 0.32
1127 1151 1.75
1127 1158 1.11
1127 1161 0.56
1127 1163 0.28
1127 1165 1.4
1127 1168 8.56
1127 1186 1.04
1127 1198 0.23
1127 1219 50.01
1127 1228 12.88
1127 1238 49
1127 1242 50.01
1127 1249 50.01
1127 1255 50.01
1127 1265 50.01
1127 1282 50.01
1127 1297 1.93
1127 1298 0.15
147 139 50.01
1219 1111 1.96
1219 1116 1.5
1219 1146 1.68
1238 542 0.3
1238 545 0.13
1238 562 0.22
1238 1039 0.2
1238 1048 0.18
1238 1058 0.1
1238 1065 0.12
1238 1067 0.2
1238 1069 0.11
1238 1071 0.18
1238 1079 0.28
1238 1084 0.32
1238 1099 1.17
1238 1102 0.24
1238 1117 2.51
1238 1128 0.14
1238 1130 0.12
1238 1132 0.29
1238 1141 0.27
1238 1144 0.22
1238 1146 0.25
1238 1153 0.27
1238 1154 0.61
1238 1158 2.2
1242 1099 1.02
1249 1096 1.9
1249 1108 3.75
1249 1111 2.03
1255 1151 1.79
1255 1158 1.31
1265 1109 2.22
1265 1116 1.81
1265 1147 1.73
1282 1067 1.23
139 1067 0.19
139 1079 0.24
139 1087 0.13
139 1117 1.43
1131 97 0.12
1131 98 1.61
1131 99 0.15
1131 152 0.24
1131 157 0.51
1131 186 2.6
1131 538 0.81
1131 562 0.47
1131 786 1.03
1131 787 1.46
1131 881 0.49
1131 1039 0.51
1131 1040 0.57
1131 1041 0.29
1131 1042 0.24
1131 1043 0.37
1131 1044 0.85
1131 1045 0.34
1131 1046 0.21
1131 1048 0.62
1131 1051 0.44
1131 1052 0.83
1131 1053 0.12
1131 1060 0.22
1131 1061 0.26
1131 1063 0.14
1131 1064 0.1
1131 1065 0.77
1131 1066 0.64
1131 1067 0.92
1131 1069 0.14
1131 1070 0.43
1131 1071 0.18
1131 1072 0.28
1131 1073 0.12
1131 1075 0.69
1131 1079 0.64
1131 1080 0.38
1131 1081 0.37
1131 1083 0.32
1131 1084 0.74
1131 1086 0.23
1131 1089 0.3
1131 1095 0.26
1131 1096 0.53
1131 1098 0.17
1131 1099 0.4
1131 1101 0.63
1131 1109 0.43
1131 1117 0.12
1131 1126 1.29
1131 1132 2.7
1131 1136 2.27
1131 1139 1.25
1131 1141 2.98
1131 1142 2.99
1131 1146 6.16
1131 1154 0.79
1131 1163 1.29
1131 1168 4.03
1131 1177 4.75
1131 1189 50.01
1131 1198 0.13
1132 1063 1.51
1132 1090 0.29
1132 1106 0.12
1132 1119 0.19
1132 1123 0.11
1132 1127 1.43
1132 1146 0.86
1132 1152 50.01
1152 1063 1.64
1152 1132 2.62
1135 97 0.37
1135 118 0.17
1135 130 0.13
1135 258 0.35
1135 266 0.18
1135 557 0.43
1135 775 0.17
1135 786 0.78
1135 788 0.17
1135 832 0.19
1135 1041 0.22
1135 1042 0.19
1135 1043 0.28
1135 1044 0.19
1135 1046 0.18
1135 1048 0.35
1135 1051 0.42
1135 1053 0.27
1135 1054 0.2
1135 1059 0.26
1135 1060 0.32
1135 1061 0.31
1135 1065 0.16
1135 1066 0.35
1135 1069 0.48
1135 1070 0.29
1135 1071 0.67
1135 1081 0.11
1135 1084 0.26
1135 1085 0.6
1135 1087 0.74
1135 1098 1.47
1135 1099 0.18
1135 1102 2.12
1135 1109 1.35
1135 1117 0.43
1135 1118 0.12
1135 1123 0.95
1135 1127 0.57
1135 1147 1.65
1135 1151 0.11
1135 1160 4.49
1135 1165 4.71
1135 1166 0.14
1135 1186 0.14
1139 53 0.1
1139 97 0.22
1139 99 0.19
1139 111 0.12
1139 115 0.13
1139 154 0.24
1139 183 0.12
1139 235 0.27
1139 238 0.43
1139 247 0.16
1139 365 0.32
1139 366 0.67
1139 374 0.11
1139 380 0.16
1139 382 0.55
1139 403 0.14
1139 533 0.29
1139 535 0.23
1139 541 0.12
1139 562 0.16
1139 667 0.15
1139 683 0.1
1139 775 0.22
1139 797 0.18
1139 912 0.31
1139 924 0.11
1139 926 0.25
1139 964 0.46
1139 992 0.21
1139 1020 0.5
1139 1021 0.22
1139 1022 0.26
1139 1026 0.22
1139 1040 0.38
1139 1041 0.42
1139 1042 0.4
1139 1043 0.6
1139 1044 0.48
1139 1045 0.14
1139 1046 0.44
1139 1048 0.73
1139 1052 0.41
1139 1053 0.6
1139 1054 0.35
1139 1056 0.14
1139 1058 0.77
1139 1059 0.75
1139 1060 0.44
1139 1061 0.4
1139 1062 0.27
1139 1063 0.38
1139 1064 0.78
1139 1065 2.5
1139 1066 0.43
1139 1067 0.11
1139 1069 0.91
1139 1070 0.49
1139 1071 0.45
1139 1072 0.24
1139 1075 0.19
1139 1079 0.1
1139 1081 0.36
1139 1082 0.18
1139 1083 1.3
1139 1084 0.15
1139 1085 0.65
1139 1086 0.42
1139 1087 0.31
1139 1089 0.38
1139 1090 0.43
1139 1091 0.46
1139 1092 0.13
1139 1095 0.11
1139 1096 0.22
1139 1097 0.22
1139 1098 0.47
1139 1101 0.44
1139 1102 0.24
1139 1106 0.27
1139 1109 0.34
1139 1110 0.44
1139 1111 0.25
1139 1119 0.27
1139 1125 0.32
1139 1126 1.31
1139 1127 2.36
1139 1130 0.54
1139 1131 0.23
1139 1135 1.75
1139 1136 0.3
1139 1141 0.27
1139 1144 0.15
1139 1146 0.41
1139 1158 0.22
1139 1163 0.93
1139 1165 0.29
1139 1198 0.11
1139 1205 50.01
1139 1253 50.01
1205 1065 2.18
1205 1083 1.15
1205 1127 1.02
1253 1126 1.25
1253 1127 1
1146 98 0.51
1146 152 0.34
1146 1044 0.17
1146 1056 0.13
1146 1058 0.48
1146 1059 0.19
1146 1061 0.4
1146 1063 0.82
1146 1065 2.02
1146 1079 0.38
1146 1082 0.15
1146 1097 0.55
1146 1101 0.5
1146 1120 0.24
1147 117 0.11
1147 374 0.28
1147 533 0.34
1147 910 0.37
1147 926 0.43
1147 1039 0.11
1147 1041 0.38
1147 1042 0.18
1147 1043 0.11
1147 1044 0.49
1147 1046 0.35
1147 1052 0.73
1147 1053 0.22
1147 1056 2.76
1147 1064 3.81
1147 1073 4.23
1147 1089 0.18
1147 1096 0.72
1147 1127 0.14
1147 1134 7.76
1147 1230 50.01
1230 1056 1.68
1230 1064 3.8
1230 1073 5.43
1230 1134 6.13
1165 1110 0.16
1186 449 1.2
1186 784 0.67
1186 832 2.23
1186 1241 100
1241 832 2.12
1216 134 2.86
1233 532 1.81
1233 538 5.95
1233 545 4.28
1233 546 0.06
1233 775 0.57
1233 968 0.27
1233 1053 1.16
1233 1072 2.35
1277 532 0.17
1277 538 0.8
1277 546 0.45
1277 775 0.25
1277 968 1.17
1297 653 1.11
1297 707 1.79
1297 1299 0.15
1297 1300 0.29
1297 1305 0.42
1297 1309 0.92
1309 1297 0.59
1309 1299 0.68
1309 1300 0.19
1309 1305 0.3
1309 1308 1.72
1298 945 0.92
1298 1297 0.21
1298 1299 0.18
1298 1300 0.1
1298 1301 100
1298 1305 0.11
1298 1308 0.54
1298 1309 0.57
1298 1311 0.43
1301 1302 100
1302 547 3.68
1302 1299 4.04
1299 1297 2.8
1299 1306 1.5
1299 1313 5
1306 1299 1.5
1313 1299 5
1300 1297 0.33
1300 1298 0.15
1300 1299 0.74
1300 1303 0.41
1300 1304 100
1300 1305 0.18
1300 1308 0.55
1300 1310 1.91
1300 1311 0.64
1300 1316 40
1304 1306 1.5
1304 1315 100
1316 1299 3.28
1316 1317 40
1315 1299 10.24
1317 1316 40
1303 1297 0.9
1303 1300 0.44
1303 1305 1.37
1303 1307 100
1303 1308 1.25
1303 1311 0.3
1307 1311 16.2
1308 1303 0.2
1308 1305 0.14
