# Supplementary material for: The interdependence of corporate reputation and ownership: a network approach to quantify reputation
Source: R Soc Open Sci. 2019 Oct 30;6(10):190570. doi: 10.1098/rsos.190570 (PMC6837230; doi:10.1098/rsos.190570)
Supplement: reputationdynamics [file rsos190570supp5.m]

% matlab script to run reputation dynamics on a network
%output file for reputation value at the equilibrium 

global m;
global theta
tm=load('./network.txt');    
tm(:,3)=tm(:,3)/min(tm(:,3))*10;
tm(:,3)=log(tm(:,3));
options = odeset('RelTol',1e-9);
m=spconvert(tm);
[a,b] = perron(m);
theta=a;
[T,Y] = ode45(@net,[0 5],rand(1318,1),options);  %50
[rr,r]=sort(b,'descend');
dlmwrite('eigen.txt',b) 

function dy = net(t,y)
global theta;
global m;
dy=m*y-theta*y;
end
