# Supplementary material for: The interdependence of corporate reputation and ownership: a network approach to quantify reputation
Source: R Soc Open Sci. 2019 Oct 30;6(10):190570. doi: 10.1098/rsos.190570 (PMC6837230; doi:10.1098/rsos.190570)
Supplement: Visualization [file rsos190570supp6.r]

library(igraph)
library(ggplot2)
library(gridExtra)
nodeinfo=read.csv('data.csv');

ts=as.matrix(read.table("./eigen.txt",sep=","),mode="numeric");
repu=log10(ts/max(ts));

revenue=nodeinfo[,3];
index=is.na(nodeinfo[,3]);
revenue[index]=0;

index=1:1318;
index=index[revenue>0];
revenue=revenue[index];
repu=repu[index];


revenue=log10(revenue);

data=as.data.frame(cbind(revenue,repu))

colnames(data)=c("x","y");
p1=ggplot(data,aes(x=y,y=x)) +geom_point(alpha=0.4,size=5,color="#56b4c9")+geom_smooth(data=data,alpha=0.3, color="black", size=1,fill="black",method='lm',se=FALSE)+theme_bw()+ylab("Operating revenue")+xlab("Reputation")+scale_x_continuous(limits=c(-21,1),breaks=c(-20,0-15,0-10,0-5,0),labels = c(expression(10^{-20}),expression(10^{-15}),expression(10^{-10}),expression(10^{-5}),expression(10^{-0})),expand=c(0.001,0))+scale_y_continuous(breaks = c(0,3,6,9,13), labels = c(expression(10^{0}),expression(10^{3}),expression(10^{6}),expression(10^{9}),expression(10^{12})))+science_theme;


control=nodeinfo[,2]
ts=as.matrix(read.table("./eigen.txt",sep=","),mode="numeric");


data=cbind(ts,control)

data=as.data.frame(data)
data[,1]=data[,1]/max(data[,1])
data[,2]=data[,2]/max(data[,2])
colnames(data)=c('x','y')

data[,1]=log10(data[,1])

p2=ggplot(data,aes(x=x,y=y)) +geom_point(alpha=0.4,size=5,color="#56b4c9")+theme_bw()+ylab("Integrated control")+xlab("Reputation")+science_theme+scale_x_continuous(limits=c(-21,1),breaks=c(0-15,0-10,0-5,0),labels = c(expression(10^{-15}),expression(10^{-10}),expression(10^{-5}),expression(10^{-0})),expand=c(0.001,0))+scale_y_continuous(breaks = c(0.1,0.0001,0.0001*0.001,0.0001*0.001*0.001), trans='log10',labels = c(expression(10^{-1}),expression(10^{-4}),expression(10^{-7}),expression(10^{-10})))


grid.arrange(p1,p2, ncol=2)
